# Supplementary material for: African cichlid fishes: morphological data and taxonomic insights from a genus-level survey of supraneurals, pterygiophores, and vertebral counts (Ovalentaria, Blenniiformes, Cichlidae, Pseudocrenilabrinae)
Source: Biodivers Data J. 2024 Oct 18;12:e130707. doi: 10.3897/BDJ.12.e130707 (PMC11512106; doi:10.3897/BDJ.12.e130707)
Supplement: XML Treatment for Pseudocrenilabrini [file BDJ.12.e130707-treatment1.xml]

<!DOCTYPE tp:taxon-treatment
  PUBLIC "-//TaxonX//DTD Taxonomic Treatment Publishing DTD v0 20100105//EN" "tax-treatment-NSO.dtd">
<tp:taxon-treatment xmlns:tp="http://www.plazi.org/taxpub"><tp:treatment-meta><mixed-citation publication-type="journal"><person-group><name><surname>Oliver</surname><given-names>Michael K.</given-names></name></person-group><article-title>African cichlid fishes: morphological data and taxonomic insights from a genus-level survey of supraneurals, pterygiophores, and vertebral counts (Ovalentaria, <tp:taxon-name><tp:taxon-name-part taxon-name-part-type="order">Blenniiformes</tp:taxon-name-part></tp:taxon-name>, <tp:taxon-name><tp:taxon-name-part taxon-name-part-type="family">Cichlidae</tp:taxon-name-part></tp:taxon-name>, <tp:taxon-name><tp:taxon-name-part taxon-name-part-type="subfamily">Pseudocrenilabrinae</tp:taxon-name-part></tp:taxon-name>)</article-title><source>Biodivers Data J</source><day>18</day><month>10</month><year>2024</year><volume>12</volume><pub-id pub-id-type="doi">10.3897/BDJ.12.e130707</pub-id></mixed-citation></tp:treatment-meta><tp:nomenclature><tp:taxon-name>
            <object-id xmlns:xlink="http://www.w3.org/1999/xlink" content-type="arpha" xlink:type="simple">C834BC53-AAA4-5002-B4EB-F53FCE63E95A</object-id>
            <tp:taxon-name-part taxon-name-part-type="tribe">Pseudocrenilabrini</tp:taxon-name-part>
          </tp:taxon-name><tp:taxon-authority>Fowler, 1934</tp:taxon-authority><tp:nomenclature-citation-list><tp:nomenclature-citation><tp:taxon-name>
                <tp:taxon-name-part taxon-name-part-type="superorder" reg="Acanthopterygii"/>
              </tp:taxon-name><comment>Division <tp:taxon-name><tp:taxon-name-part taxon-name-part-type="superorder">Acanthopterygii</tp:taxon-name-part></tp:taxon-name> Artedi, 1738</comment></tp:nomenclature-citation><tp:nomenclature-citation><tp:taxon-name>
                <tp:taxon-name-part taxon-name-part-type="subdivision" reg="Percomorphacea"/>
              </tp:taxon-name><comment>Subdivision <tp:taxon-name><tp:taxon-name-part taxon-name-part-type="subdivision">Percomorphacea</tp:taxon-name-part></tp:taxon-name> Wiley &amp; Johnson, 2010</comment></tp:nomenclature-citation><tp:nomenclature-citation><tp:taxon-name>
                <tp:taxon-name-part taxon-name-part-type="clade" reg="Ovalentaria"/>
              </tp:taxon-name><comment>Series Ovalentaria Smith &amp; Near in Wainwright et al. (2012)</comment></tp:nomenclature-citation><tp:nomenclature-citation><tp:taxon-name>
                <tp:taxon-name-part taxon-name-part-type="order" reg="Blenniiformes"/>
              </tp:taxon-name><comment>Order <tp:taxon-name><tp:taxon-name-part taxon-name-part-type="order">Blenniiformes</tp:taxon-name-part></tp:taxon-name> Bleeker, 1859 (<italic>sensu</italic> <xref ref-type="bibr" rid="B11435654">Near and Thacker (2024)</xref>)</comment></tp:nomenclature-citation><tp:nomenclature-citation><tp:taxon-name>
                <tp:taxon-name-part taxon-name-part-type="family" reg="Cichlidae"/>
              </tp:taxon-name><comment>Family <tp:taxon-name><tp:taxon-name-part taxon-name-part-type="family">Cichlidae</tp:taxon-name-part></tp:taxon-name> Bonaparte, 1835</comment></tp:nomenclature-citation><tp:nomenclature-citation><tp:taxon-name>
                <tp:taxon-name-part taxon-name-part-type="subfamily" reg="Pseudocrenilabrinae"/>
              </tp:taxon-name><comment>Subfamily <tp:taxon-name><tp:taxon-name-part taxon-name-part-type="subfamily">Pseudocrenilabrinae</tp:taxon-name-part></tp:taxon-name> Fowler, 1934</comment></tp:nomenclature-citation><tp:nomenclature-citation><tp:taxon-name>
                <tp:taxon-name-part taxon-name-part-type="tribe" reg="Pseudocrenilabrini"/>
              </tp:taxon-name><comment>Tribe <tp:taxon-name><tp:taxon-name-part taxon-name-part-type="tribe">Pseudocrenilabrini</tp:taxon-name-part></tp:taxon-name> Fowler, 1934 (= <tp:taxon-name><tp:taxon-name-part taxon-name-part-type="tribe">Haplochromini</tp:taxon-name-part></tp:taxon-name> Hoedeman, 1947)</comment></tp:nomenclature-citation></tp:nomenclature-citation-list></tp:nomenclature><tp:treatment-sec sec-type="Taxon discussion"><title>Taxon discussion</title><p>Hoedeman’s proposal (in <xref ref-type="bibr" rid="B11435646">Hoedeman and de Jong 1947</xref>) of the subfamily name <tp:taxon-name><tp:taxon-name-part taxon-name-part-type="subfamily">Haplochrominae</tp:taxon-name-part></tp:taxon-name> and tribe name <tp:taxon-name><tp:taxon-name-part taxon-name-part-type="tribe">Haplochromini</tp:taxon-name-part></tp:taxon-name> is valid according to <xref ref-type="bibr" rid="B11434720">Van der Laan et al. (2014)</xref>:109. Nevertheless, as <xref ref-type="bibr" rid="B11434470">Dunz and Schliewen (2013)</xref> noticed (without formalising the correction), <tp:taxon-name><tp:taxon-name-part taxon-name-part-type="tribe">Pseudocrenilabrini</tp:taxon-name-part></tp:taxon-name> Fowler, 1934 has priority as the senior synonym of the "haplochromine" tribe (because the type genera, <italic><tp:taxon-name><tp:taxon-name-part taxon-name-part-type="genus" reg="Pseudocrenilabrus">Pseudocrenilabrus</tp:taxon-name-part></tp:taxon-name></italic> and <italic><tp:taxon-name><tp:taxon-name-part taxon-name-part-type="genus" reg="Haplochromis">Haplochromis</tp:taxon-name-part></tp:taxon-name></italic>, of both names are classified in this tribe). Therefore, <bold>the older name <tp:taxon-name><tp:taxon-name-part taxon-name-part-type="tribe">Pseudocrenilabrini</tp:taxon-name-part></tp:taxon-name> Fowler, 1934 has priority over <tp:taxon-name><tp:taxon-name-part taxon-name-part-type="tribe">Haplochromini</tp:taxon-name-part></tp:taxon-name> and must be used for the "haplochromines</bold>," despite the incorrect use of the junior synonym in numerous works, such as <xref ref-type="bibr" rid="B11712099">Trewavas (1983)</xref>, <xref ref-type="bibr" rid="B11435173">Poll (1986)</xref>, <xref ref-type="bibr" rid="B11435616">Eccles and Trewavas (1989)</xref>, <xref ref-type="bibr" rid="B11978181">Salzburger et al. (2002)</xref>, <xref ref-type="bibr" rid="B11434702">Takahashi (2003)</xref>, <xref ref-type="bibr" rid="B11435258">Koblmüller et al. (2008)</xref>, <xref ref-type="bibr" rid="B11434943">Takahashi and Koblmüller (2011)</xref>, <xref ref-type="bibr" rid="B11710144">Henning and Meyer (2012)</xref>, <xref ref-type="bibr" rid="B11711967">Meyer et al. (2015)</xref>, <xref ref-type="bibr" rid="B11712039">Oliver (2016)</xref>, <xref ref-type="bibr" rid="B11709949">Ahi and Sefc (2017)</xref>, <xref ref-type="bibr" rid="B11709967">Altner et al. (2017)</xref>, <xref ref-type="bibr" rid="B11434826">Schedel et al. (2019)</xref>, <xref ref-type="bibr" rid="B11434960">Altner et al. (2020)</xref>, <xref ref-type="bibr" rid="B11710076">Dierickx and Snooks (2020)</xref>, <xref ref-type="bibr" rid="B11711949">Lein and Jordan (2021)</xref>, <xref ref-type="bibr" rid="B11711958">Lichilín et al. (2021)</xref>, <xref ref-type="bibr" rid="B11712002">Nam et al. (2021)</xref>, <xref ref-type="bibr" rid="B11712081">Svardal et al. (2021)</xref>, <xref ref-type="bibr" rid="B11710054">Astudillo-Clavijo et al. (2022)</xref>, <xref ref-type="bibr" rid="B11710162">Kocher et al. (2022)</xref>, <xref ref-type="bibr" rid="B11712048">Ricci et al. (2022)</xref>, <xref ref-type="bibr" rid="B11712066">Singh et al. (2022)</xref>, <xref ref-type="bibr" rid="B11712115">Tibihika et al. (2022)</xref>, <xref ref-type="bibr" rid="B11710085">Duenser et al. (2023)</xref>, <xref ref-type="bibr" rid="B11710176">Kundu et al. (2023)</xref>, <xref ref-type="bibr" rid="B11711976">Muschick et al. (2023)</xref>, <xref ref-type="bibr" rid="B11711993">Nakamura et al. (2023)</xref>, <xref ref-type="bibr" rid="B11712057">Santos et al. (2023)</xref>, <xref ref-type="bibr" rid="B11712124">Tuckett et al. (2023)</xref>, <xref ref-type="bibr" rid="B11710065">Costa et al. (2024)</xref>, and <xref ref-type="bibr" rid="B11712011">Ngoepe et al. (2024)</xref>.</p></tp:treatment-sec><tp:treatment-sec sec-type="Infratribal groups of the Pseudocrenilabrini"><title>Infratribal groups of the <tp:taxon-name><tp:taxon-name-part taxon-name-part-type="tribe">Pseudocrenilabrini</tp:taxon-name-part></tp:taxon-name></title><p>Molecular phylogenetics has begun to clarify the composition and interrelationships of African cichlid subclades; e.g., <xref ref-type="bibr" rid="B11435479">Schwarzer et al. (2009)</xref>, <xref ref-type="bibr" rid="B11996361">Sylvester et al. (2010)</xref>, <xref ref-type="bibr" rid="B11434470">Dunz and Schliewen (2013)</xref>, <xref ref-type="bibr" rid="B11711967">Meyer et al. (2015)</xref>, <xref ref-type="bibr" rid="B11435448">Malinsky et al. (2018)</xref>, <xref ref-type="bibr" rid="B11435267">Ronco et al. (2021)</xref>. Even within the multitude of recently evolved pseudocrenilabrine species including the iconic species flocks of Lake Victoria and especially Lake Malawi, some monophyletic groups are becoming recognised (<xref ref-type="bibr" rid="B11990656">Blumer et al. 2024</xref>). Formal nomenclature, however, has lagged behind these advances, forcing now well corroborated subclades to be specified with awkward workarounds like “Lake Malawi flock group A” and “Lake Malawi flock group B” (<xref ref-type="bibr" rid="B11434554">Meyer et al. 1996</xref>) or "the so-called mbuna ... and the remaining 500 haplochromine species which are sometimes referred to as the non-mbuna" (<xref ref-type="bibr" rid="B11442098">Konings et al. 2024</xref>).</p><p>I take this opportunity to correct the status of a previously named tribe (<tp:taxon-name><tp:taxon-name-part taxon-name-part-type="tribe">Tropheini</tp:taxon-name-part></tp:taxon-name>), formalise subtribal names for four pseudocrenilabrine subclades and list the remaining pseudocrenilabrine genera not yet phylogenetically placed.</p></tp:treatment-sec><ref-list><ref id="B11435654"><element-citation xmlns:xlink="http://www.w3.org/1999/xlink" publication-type="article" xlink:type="simple"><person-group person-group-type="author"><name name-style="western"><surname>Near</surname><given-names>Thomas J.</given-names></name><name name-style="western"><surname>Thacker</surname><given-names>Christine E.</given-names></name></person-group><year>2024</year><article-title>Phylogenetic classification of living and fossil ray-finned fishes (<tp:taxon-name><tp:taxon-name-part taxon-name-part-type="class">Actinopterygii</tp:taxon-name-part></tp:taxon-name>)</article-title><source>Bulletin of the Peabody Museum of Natural History</source><volume>65</volume><issue>1</issue><fpage>3</fpage><lpage>302</lpage><uri xlink:type="simple">https://bioone.org/journals/bulletin-of-the-peabody-museum-of-natural-history/volume-65/issue-1/014.065.0101/Phylogenetic-Classification-of-Living-and-Fossil-Ray-Finned-Fishes-Actinopterygii/10.3374/014.065.0101.full</uri><pub-id pub-id-type="doi">10.3374/014.065.0101</pub-id></element-citation></ref><ref id="B11435646"><element-citation xmlns:xlink="http://www.w3.org/1999/xlink" publication-type="book" xlink:type="simple"><person-group person-group-type="author"><name name-style="western"><surname>Hoedeman</surname><given-names>J J</given-names></name><name name-style="western"><surname>de Jong</surname><given-names>J C M</given-names></name></person-group><year>1947</year><source>Encyclopaedie voor den aquariumhouder</source><edition>Looseleaf</edition><publisher-name>De Regenboog</publisher-name><publisher-loc>Amsterdam</publisher-loc></element-citation></ref><ref id="B11434720"><element-citation xmlns:xlink="http://www.w3.org/1999/xlink" publication-type="article" xlink:type="simple"><person-group person-group-type="author"><name name-style="western"><surname>Van der Laan</surname><given-names>Richard</given-names></name><name name-style="western"><surname>Eschmeyer</surname><given-names>William N.</given-names></name><name name-style="western"><surname>Fricke</surname><given-names>Ronald</given-names></name></person-group><year>2014</year><article-title>Family-group names of Recent fishes</article-title><source>Zootaxa</source><volume>3882</volume><issue>1</issue><uri xlink:type="simple">http://biotaxa.org/Zootaxa/article/view/zootaxa.3882.1.1</uri><pub-id pub-id-type="doi">10.11646/zootaxa.3882.1.1</pub-id></element-citation></ref><ref id="B11434470"><element-citation xmlns:xlink="http://www.w3.org/1999/xlink" publication-type="article" xlink:type="simple"><person-group person-group-type="author"><name name-style="western"><surname>Dunz</surname><given-names>Andreas R.</given-names></name><name name-style="western"><surname>Schliewen</surname><given-names>Ulrich K.</given-names></name></person-group><year>2013</year><article-title>Molecular phylogeny and revised classification of the haplotilapiine cichlid fishes formerly referred to as “<tp:taxon-name><tp:taxon-name-part taxon-name-part-type="genus" reg="Tilapia">Tilapia</tp:taxon-name-part></tp:taxon-name>”</article-title><source>Molecular Phylogenetics and Evolution</source><volume>68</volume><issue>1</issue><fpage>64</fpage><lpage>80</lpage><uri xlink:type="simple">https://linkinghub.elsevier.com/retrieve/pii/S1055790313001164</uri><pub-id pub-id-type="doi">10.1016/j.ympev.2013.03.015</pub-id></element-citation></ref><ref id="B11712099"><element-citation xmlns:xlink="http://www.w3.org/1999/xlink" publication-type="book" xlink:type="simple"><person-group person-group-type="author"><name name-style="western"><surname>Trewavas</surname><given-names>E</given-names></name></person-group><year>1983</year><source>Tilapiine fishes of the genera <italic><tp:taxon-name><tp:taxon-name-part taxon-name-part-type="genus" reg="Sarotherodon">Sarotherodon</tp:taxon-name-part></tp:taxon-name></italic>, <italic><tp:taxon-name><tp:taxon-name-part taxon-name-part-type="genus" reg="Oreochromis">Oreochromis</tp:taxon-name-part></tp:taxon-name></italic>, and <italic><tp:taxon-name><tp:taxon-name-part taxon-name-part-type="genus" reg="Danakilia">Danakilia</tp:taxon-name-part></tp:taxon-name></italic></source><publisher-name>British Museum (Natural History)</publisher-name><publisher-loc>London</publisher-loc><size units="page">583</size><isbn>0565008781</isbn><pub-id pub-id-type="doi">10.5962/bhl.title.123198</pub-id></element-citation></ref><ref id="B11435173"><element-citation xmlns:xlink="http://www.w3.org/1999/xlink" publication-type="article" xlink:type="simple"><person-group person-group-type="author"><name name-style="western"><surname>Poll</surname><given-names>Max</given-names></name></person-group><year>1986</year><article-title>Classification des <tp:taxon-name><tp:taxon-name-part taxon-name-part-type="family">Cichlidae</tp:taxon-name-part></tp:taxon-name> du lac Tanganika. Tribus, genres et espèces.</article-title><source>Mémoire de la Classe des Sciences / Académie Royale de Belgique</source><volume>45</volume><issue>2</issue><fpage>1</fpage><lpage>163</lpage></element-citation></ref><ref id="B11435616"><element-citation xmlns:xlink="http://www.w3.org/1999/xlink" publication-type="book" xlink:type="simple"><person-group person-group-type="author"><name name-style="western"><surname>Eccles</surname><given-names>David H</given-names></name><name name-style="western"><surname>Trewavas</surname><given-names>Ethelwynn</given-names></name></person-group><year>1989</year><source>Malawian cichlid fishes. The classification of some Haplochromine genera</source><publisher-name>Lake Fish Movies</publisher-name><publisher-loc>Herten, West Germany</publisher-loc><size units="page">334 + i</size></element-citation></ref><ref id="B11978181"><element-citation xmlns:xlink="http://www.w3.org/1999/xlink" publication-type="article" xlink:type="simple"><person-group person-group-type="author"><name name-style="western"><surname>Salzburger</surname><given-names>Walter</given-names></name><name name-style="western"><surname>Meyer</surname><given-names>Axel</given-names></name><name name-style="western"><surname>Baric</surname><given-names>Sanja</given-names></name><name name-style="western"><surname>Verheyen</surname><given-names>Erik</given-names></name><name name-style="western"><surname>Sturmbauer</surname><given-names>Christian</given-names></name></person-group><year>2002</year><article-title>Phylogeny of the Lake Tanganyika cichlid species flock and its relationship to the Central and East African haplochromine cichlid fish faunas</article-title><source>Systematic Biology</source><volume>51</volume><issue>1</issue><fpage>113</fpage><lpage>135</lpage><uri xlink:type="simple">https://academic.oup.com/sysbio/article-pdf/51/1/113/19502768/51-1-113.pdf</uri><pub-id pub-id-type="doi">10.1080/106351502753475907</pub-id></element-citation></ref><ref id="B11434702"><element-citation xmlns:xlink="http://www.w3.org/1999/xlink" publication-type="article" xlink:type="simple"><person-group person-group-type="author"><name name-style="western"><surname>Takahashi</surname><given-names>Tetsumi</given-names></name></person-group><year>2003</year><article-title>Systematics of Tanganyikan cichlid fishes (<tp:taxon-name><tp:taxon-name-part taxon-name-part-type="subclass">Teleostei</tp:taxon-name-part></tp:taxon-name>: <tp:taxon-name><tp:taxon-name-part taxon-name-part-type="order">Perciformes</tp:taxon-name-part></tp:taxon-name>)</article-title><source>Ichthyological Research</source><volume>50</volume><issue>4</issue><fpage>367</fpage><lpage>382</lpage><uri xlink:type="simple">http://link.springer.com/10.1007/s10228-003-0181-7</uri><pub-id pub-id-type="doi">10.1007/s10228-003-0181-7</pub-id></element-citation></ref><ref id="B11435258"><element-citation xmlns:xlink="http://www.w3.org/1999/xlink" publication-type="article" xlink:type="simple"><person-group person-group-type="author"><name name-style="western"><surname>Koblmüller</surname><given-names>Stephan</given-names></name><name name-style="western"><surname>Sefc</surname><given-names>Kristina M.</given-names></name><name name-style="western"><surname>Sturmbauer</surname><given-names>Christian</given-names></name></person-group><year>2008</year><article-title>The Lake Tanganyika cichlid species assemblage: recent advances in molecular phylogenetics</article-title><source>Hydrobiologia</source><volume>615</volume><issue>1</issue><fpage>5</fpage><lpage>20</lpage><uri xlink:type="simple">http://link.springer.com/10.1007/s10750-008-9552-4</uri><pub-id pub-id-type="doi">10.1007/s10750-008-9552-4</pub-id></element-citation></ref><ref id="B11434943"><element-citation xmlns:xlink="http://www.w3.org/1999/xlink" publication-type="article" xlink:type="simple"><person-group person-group-type="author"><name name-style="western"><surname>Takahashi</surname><given-names>Tetsumi</given-names></name><name name-style="western"><surname>Koblmüller</surname><given-names>Stephan</given-names></name></person-group><year>2011</year><article-title>The adaptive radiation of cichlid fish in Lake Tanganyika: a morphological perspective</article-title><source>International Journal of Evolutionary Biology</source><volume>2011</volume><fpage>1</fpage><lpage>14</lpage><uri xlink:type="simple">https://www.hindawi.com/archive/2011/620754/</uri><pub-id pub-id-type="doi">10.4061/2011/620754</pub-id></element-citation></ref><ref id="B11710144"><element-citation xmlns:xlink="http://www.w3.org/1999/xlink" publication-type="article" xlink:type="simple"><person-group person-group-type="author"><name name-style="western"><surname>Henning</surname><given-names>Frederico</given-names></name><name name-style="western"><surname>Meyer</surname><given-names>Axel</given-names></name></person-group><year>2012</year><article-title>Eggspot Number and Sexual Selection in the Cichlid Fish <tp:taxon-name><tp:taxon-name-part taxon-name-part-type="genus" reg="Astatotilapia">Astatotilapia</tp:taxon-name-part></tp:taxon-name> burtoni</article-title><source>PLOS One</source><volume>7</volume><issue>8</issue><fpage>1</fpage><lpage>10</lpage><pub-id pub-id-type="doi">10.1371/journal.pone.0043695</pub-id></element-citation></ref><ref id="B11711967"><element-citation xmlns:xlink="http://www.w3.org/1999/xlink" publication-type="article" xlink:type="simple"><person-group person-group-type="author"><name name-style="western"><surname>Meyer</surname><given-names>Britta S.</given-names></name><name name-style="western"><surname>Matschiner</surname><given-names>Michael</given-names></name><name name-style="western"><surname>Salzburger</surname><given-names>Walter</given-names></name></person-group><year>2015</year><article-title>A tribal level phylogeny of Lake Tanganyika cichlid fishes based on a genomic multi-marker approach</article-title><source>Molecular Phylogenetics and Evolution</source><volume>83</volume><fpage>56</fpage><lpage>71</lpage><pub-id pub-id-type="doi">10.1016/j.ympev.2014.10.009</pub-id></element-citation></ref><ref id="B11712039"><element-citation xmlns:xlink="http://www.w3.org/1999/xlink" publication-type="article" xlink:type="simple"><person-group person-group-type="author"><name name-style="western"><surname>Oliver</surname><given-names>M K</given-names></name></person-group><year>2016</year><article-title>A kink in the line: does a unique lateral-line peculiarity really characterize Lake Malawi’s huge haplochromine species flock (<tp:taxon-name><tp:taxon-name-part taxon-name-part-type="subclass">Teleostei</tp:taxon-name-part></tp:taxon-name>: <tp:taxon-name><tp:taxon-name-part taxon-name-part-type="family">Cichlidae</tp:taxon-name-part></tp:taxon-name>)?</article-title><source>Bulletin of the Peabody Museum of Natural History</source><volume>57</volume><issue>1</issue><fpage>3</fpage><lpage>20</lpage><pub-id pub-id-type="doi">10.3374/014.057.0102</pub-id></element-citation></ref><ref id="B11709949"><element-citation xmlns:xlink="http://www.w3.org/1999/xlink" publication-type="article" xlink:type="simple"><person-group person-group-type="author"><name name-style="western"><surname>Ahi</surname><given-names>E P</given-names></name><name name-style="western"><surname>Sefc</surname><given-names>K M</given-names></name></person-group><year>2017</year><article-title>Anterior-posterior gene expression differences in three Lake Malawi cichlid fishes with variation in body stripe orientation</article-title><source>PeerJ</source><volume>5</volume><issue>e4080</issue><fpage>1</fpage><lpage>23</lpage><pub-id pub-id-type="doi">10.7717/peerj.4080</pub-id></element-citation></ref><ref id="B11709967"><element-citation xmlns:xlink="http://www.w3.org/1999/xlink" publication-type="article" xlink:type="simple"><person-group person-group-type="author"><name name-style="western"><surname>Altner</surname><given-names>Melanie</given-names></name><name name-style="western"><surname>Schliewen</surname><given-names>Ulrich K.</given-names></name><name name-style="western"><surname>Penk</surname><given-names>Stefanie B. R.</given-names></name><name name-style="western"><surname>Reichenbacher</surname><given-names>Bettina</given-names></name></person-group><year>2017</year><article-title><italic><tp:taxon-name><tp:taxon-name-part taxon-name-part-type="genus" reg="Tugenchromis">Tugenchromis</tp:taxon-name-part><tp:taxon-name-part taxon-name-part-type="species" reg="pickfordi">pickfordi</tp:taxon-name-part></tp:taxon-name></italic>, gen. et sp. nov., from the upper Miocene—a stem-group cichlid of the ‘East African Radiation’</article-title><source>Journal of Vertebrate Paleontology</source><volume>37</volume><issue>2</issue><fpage>1</fpage><lpage>19</lpage><pub-id pub-id-type="doi">10.1080/02724634.2017.1297819</pub-id></element-citation></ref><ref id="B11434826"><element-citation xmlns:xlink="http://www.w3.org/1999/xlink" publication-type="article" xlink:type="simple"><person-group person-group-type="author"><name name-style="western"><surname>Schedel</surname><given-names>Frederic Dieter Benedikt</given-names></name><name name-style="western"><surname>Musilova</surname><given-names>Zuzana</given-names></name><name name-style="western"><surname>Schliewen</surname><given-names>Ulrich Kurt</given-names></name></person-group><year>2019</year><article-title>East African cichlid lineages (<tp:taxon-name><tp:taxon-name-part taxon-name-part-type="subclass">Teleostei</tp:taxon-name-part></tp:taxon-name>: <tp:taxon-name><tp:taxon-name-part taxon-name-part-type="family">Cichlidae</tp:taxon-name-part></tp:taxon-name>) might be older than their ancient host lakes: new divergence estimates for the east African cichlid radiation</article-title><source>BMC Evolutionary Biology</source><volume>19</volume><issue>1</issue><uri xlink:type="simple">https://bmcevolbiol.biomedcentral.com/articles/10.1186/s12862-019-1417-0</uri><pub-id pub-id-type="doi">10.1186/s12862-019-1417-0</pub-id></element-citation></ref><ref id="B11434960"><element-citation xmlns:xlink="http://www.w3.org/1999/xlink" publication-type="article" xlink:type="simple"><person-group person-group-type="author"><name name-style="western"><surname>Altner</surname><given-names>Melanie</given-names></name><name name-style="western"><surname>Ruthensteiner</surname><given-names>Bernhard</given-names></name><name name-style="western"><surname>Reichenbacher</surname><given-names>Bettina</given-names></name></person-group><year>2020</year><article-title>New haplochromine cichlid from the upper Miocene (9–10 MYA) of Central Kenya</article-title><source>BMC Evolutionary Biology</source><volume>20</volume><issue>1</issue><uri xlink:type="simple">https://bmcevolbiol.biomedcentral.com/articles/10.1186/s12862-020-01602-x</uri><pub-id pub-id-type="doi">10.1186/s12862-020-01602-x</pub-id></element-citation></ref><ref id="B11710076"><element-citation xmlns:xlink="http://www.w3.org/1999/xlink" publication-type="article" xlink:type="simple"><person-group person-group-type="author"><name name-style="western"><surname>Dierickx</surname><given-names>K</given-names></name><name name-style="western"><surname>Snooks</surname><given-names>J</given-names></name></person-group><year>2020</year><article-title><italic><tp:taxon-name><tp:taxon-name-part taxon-name-part-type="genus" reg="Protomelas">Protomelas</tp:taxon-name-part><tp:taxon-name-part taxon-name-part-type="species" reg="krampus">krampus</tp:taxon-name-part></tp:taxon-name></italic>, a new paedophagous cichlid from Lake Malawi (<tp:taxon-name><tp:taxon-name-part taxon-name-part-type="subclass">Teleostei</tp:taxon-name-part></tp:taxon-name>, <tp:taxon-name><tp:taxon-name-part taxon-name-part-type="family">Cichlidae</tp:taxon-name-part></tp:taxon-name>)</article-title><source>European Journal of Taxonomy</source><issue>672</issue><fpage>1</fpage><lpage>18</lpage><pub-id pub-id-type="doi">10.5852/ejt.2020.672</pub-id></element-citation></ref><ref id="B11711949"><element-citation xmlns:xlink="http://www.w3.org/1999/xlink" publication-type="article" xlink:type="simple"><person-group person-group-type="author"><name name-style="western"><surname>Lein</surname><given-names>Etienne</given-names></name><name name-style="western"><surname>Jordan</surname><given-names>Alex</given-names></name></person-group><year>2021</year><article-title>Studying the evolution of social behaviour in one of Darwin’s Dreamponds: a case for the Lamprologine shell-dwelling cichlids</article-title><source>Hydrobiologia</source><volume>848</volume><issue>16</issue><fpage>3699</fpage><lpage>3726</lpage><pub-id pub-id-type="doi">10.1007/s10750-020-04473-x</pub-id></element-citation></ref><ref id="B11711958"><element-citation xmlns:xlink="http://www.w3.org/1999/xlink" publication-type="article" xlink:type="simple"><person-group person-group-type="author"><name name-style="western"><surname>Lichilín</surname><given-names>Nicolás</given-names></name><name name-style="western"><surname>El Taher</surname><given-names>Athimed</given-names></name><name name-style="western"><surname>Böhne</surname><given-names>Astrid</given-names></name></person-group><year>2021</year><article-title>Sex-biased gene expression and recent sex chromosome turnover</article-title><source>Philosophical Transactions of the Royal Society B: Biological Sciences</source><volume>376</volume><issue>1833</issue><fpage>1</fpage><lpage>17</lpage><pub-id pub-id-type="doi">10.1098/rstb.2020.0107</pub-id></element-citation></ref><ref id="B11712002"><element-citation xmlns:xlink="http://www.w3.org/1999/xlink" publication-type="article" xlink:type="simple"><person-group person-group-type="author"><name name-style="western"><surname>Nam</surname><given-names>Sang-Eun</given-names></name><name name-style="western"><surname>Eom</surname><given-names>Hye-Jin</given-names></name><name name-style="western"><surname>Park</surname><given-names>Hyoung Sook</given-names></name><name name-style="western"><surname>Rhee</surname><given-names>Jae-Sung</given-names></name></person-group><year>2021</year><article-title>The complete mitochondrial genome of <italic><tp:taxon-name><tp:taxon-name-part taxon-name-part-type="genus" reg="Lamprologus">Lamprologus</tp:taxon-name-part><tp:taxon-name-part taxon-name-part-type="species" reg="signatus">signatus</tp:taxon-name-part></tp:taxon-name></italic> (<tp:taxon-name><tp:taxon-name-part taxon-name-part-type="order">Perciformes</tp:taxon-name-part></tp:taxon-name>: <tp:taxon-name><tp:taxon-name-part taxon-name-part-type="family">Cichlidae</tp:taxon-name-part></tp:taxon-name>)</article-title><source>Mitochondrial DNA Part B</source><volume>6</volume><issue>12</issue><fpage>3487</fpage><lpage>3489</lpage><pub-id pub-id-type="doi">10.1080/23802359.2021.1981789</pub-id></element-citation></ref><ref id="B11712081"><element-citation xmlns:xlink="http://www.w3.org/1999/xlink" publication-type="article" xlink:type="simple"><person-group person-group-type="author"><name name-style="western"><surname>Svardal</surname><given-names>Hannes</given-names></name><name name-style="western"><surname>Salzburger</surname><given-names>Walter</given-names></name><name name-style="western"><surname>Malinsky</surname><given-names>Milan</given-names></name></person-group><year>2021</year><article-title>Genetic variation and hybridization in evolutionary radiations of cichlid fishes</article-title><source>Annual Review of Animal Biosciences</source><volume>9</volume><issue>1</issue><fpage>55</fpage><lpage>79</lpage><pub-id pub-id-type="doi">10.1146/annurev-animal-061220-023129</pub-id></element-citation></ref><ref id="B11710054"><element-citation xmlns:xlink="http://www.w3.org/1999/xlink" publication-type="article" xlink:type="simple"><person-group person-group-type="author"><name name-style="western"><surname>Astudillo-Clavijo</surname><given-names>Viviana</given-names></name><name name-style="western"><surname>Stiassny</surname><given-names>Melanie L J</given-names></name><name name-style="western"><surname>Ilves</surname><given-names>Katriina L</given-names></name><name name-style="western"><surname>Musilova</surname><given-names>Zuzana</given-names></name><name name-style="western"><surname>Salzburger</surname><given-names>Walter</given-names></name><name name-style="western"><surname>López-Fernández</surname><given-names>Hernán</given-names></name></person-group><year>2022</year><article-title>Exon-based phylogenomics and the relationships of African cichlid fishes: tackling the challenges of reconstructing phylogenies with repeated rapid radiations</article-title><source>Systematic Biology</source><volume>72</volume><issue>1</issue><fpage>134</fpage><lpage>149</lpage><pub-id pub-id-type="doi">10.1093/sysbio/syac051</pub-id></element-citation></ref><ref id="B11710162"><element-citation xmlns:xlink="http://www.w3.org/1999/xlink" publication-type="article" xlink:type="simple"><person-group person-group-type="author"><name name-style="western"><surname>Kocher</surname><given-names>Thomas D.</given-names></name><name name-style="western"><surname>Behrens</surname><given-names>Kristen A.</given-names></name><name name-style="western"><surname>Conte</surname><given-names>Matthew A.</given-names></name><name name-style="western"><surname>Aibara</surname><given-names>Mitsuto</given-names></name><name name-style="western"><surname>Mrosso</surname><given-names>Hillary D. J.</given-names></name><name name-style="western"><surname>Green</surname><given-names>Elizabeth C. J.</given-names></name><name name-style="western"><surname>Kidd</surname><given-names>Michael R.</given-names></name><name name-style="western"><surname>Nikaido</surname><given-names>Masato</given-names></name><name name-style="western"><surname>Koblmüller</surname><given-names>Stephan</given-names></name></person-group><year>2022</year><article-title>New Sex Chromosomes in Lake Victoria Cichlid Fishes (<tp:taxon-name><tp:taxon-name-part taxon-name-part-type="family">Cichlidae</tp:taxon-name-part></tp:taxon-name>: <tp:taxon-name><tp:taxon-name-part taxon-name-part-type="tribe">Haplochromini</tp:taxon-name-part></tp:taxon-name>)</article-title><source>Genes</source><volume>13</volume><issue>5</issue><fpage>1</fpage><lpage>13</lpage><pub-id pub-id-type="doi">10.3390/genes13050804</pub-id></element-citation></ref><ref id="B11712048"><element-citation xmlns:xlink="http://www.w3.org/1999/xlink" publication-type="article" xlink:type="simple"><person-group person-group-type="author"><name name-style="western"><surname>Ricci</surname><given-names>Virginie</given-names></name><name name-style="western"><surname>Ronco</surname><given-names>Fabrizia</given-names></name><name name-style="western"><surname>Musilova</surname><given-names>Zuzana</given-names></name><name name-style="western"><surname>Salzburger</surname><given-names>Walter</given-names></name></person-group><year>2022</year><article-title>Molecular evolution and depth‐related adaptations of rhodopsin in the adaptive radiation of cichlid fishes in Lake Tanganyika</article-title><source>Molecular Ecology</source><volume>31</volume><issue>10</issue><fpage>2882</fpage><lpage>2897</lpage><pub-id pub-id-type="doi">10.1111/mec.16429</pub-id></element-citation></ref><ref id="B11712066"><element-citation xmlns:xlink="http://www.w3.org/1999/xlink" publication-type="article" xlink:type="simple"><person-group person-group-type="author"><name name-style="western"><surname>Singh</surname><given-names>Pooja</given-names></name><name name-style="western"><surname>Irisarri</surname><given-names>Iker</given-names></name><name name-style="western"><surname>Torres‐Dowdall</surname><given-names>Julián</given-names></name><name name-style="western"><surname>Thallinger</surname><given-names>Gerhard G.</given-names></name><name name-style="western"><surname>Svardal</surname><given-names>Hannes</given-names></name><name name-style="western"><surname>Lemmon</surname><given-names>Emily Moriarty</given-names></name><name name-style="western"><surname>Lemmon</surname><given-names>Alan R.</given-names></name><name name-style="western"><surname>Koblmüller</surname><given-names>Stephan</given-names></name><name name-style="western"><surname>Meyer</surname><given-names>Axel</given-names></name><name name-style="western"><surname>Sturmbauer</surname><given-names>Christian</given-names></name></person-group><year>2022</year><article-title>Phylogenomics of trophically diverse cichlids disentangles processes driving adaptive radiation and repeated trophic transitions</article-title><source>Ecology and Evolution</source><volume>12</volume><issue>7</issue><fpage>1</fpage><lpage>15</lpage><pub-id pub-id-type="doi">10.1002/ece3.9077</pub-id></element-citation></ref><ref id="B11712115"><element-citation xmlns:xlink="http://www.w3.org/1999/xlink" publication-type="article" xlink:type="simple"><person-group person-group-type="author"><name name-style="western"><surname>Tibihika</surname><given-names>Papius Dias</given-names></name><name name-style="western"><surname>Meimberg</surname><given-names>Harald</given-names></name><name name-style="western"><surname>Curto</surname><given-names>Manuel</given-names></name></person-group><year>2022</year><article-title>Understanding the translocation dynamics of Nile tilapia (<tp:taxon-name><tp:taxon-name-part taxon-name-part-type="genus" reg="Oreochromis">Oreochromis</tp:taxon-name-part><tp:taxon-name-part taxon-name-part-type="species" reg="niloticus">niloticus</tp:taxon-name-part></tp:taxon-name>) and its ecological consequences in East Africa</article-title><source>African Zoology</source><volume>57</volume><issue>4</issue><fpage>171</fpage><lpage>179</lpage><pub-id pub-id-type="doi">10.1080/15627020.2022.2154169</pub-id></element-citation></ref><ref id="B11710085"><element-citation xmlns:xlink="http://www.w3.org/1999/xlink" publication-type="article" xlink:type="simple"><person-group person-group-type="author"><name name-style="western"><surname>Duenser</surname><given-names>Anna</given-names></name><name name-style="western"><surname>Singh</surname><given-names>Pooja</given-names></name><name name-style="western"><surname>Lecaudey</surname><given-names>Laurène Alicia</given-names></name><name name-style="western"><surname>Sturmbauer</surname><given-names>Christian</given-names></name><name name-style="western"><surname>Albertson</surname><given-names>R Craig</given-names></name><name name-style="western"><surname>Gessl</surname><given-names>Wolfgang</given-names></name><name name-style="western"><surname>Ahi</surname><given-names>Ehsan Pashay</given-names></name></person-group><year>2023</year><article-title>Conserved molecular players involved in human nose morphogenesis underlie evolution of the exaggerated snout phenotype in cichlids</article-title><source>Genome Biology and Evolution</source><volume>15</volume><issue>4</issue><pub-id pub-id-type="doi">10.1093/gbe/evad045</pub-id></element-citation></ref><ref id="B11710176"><element-citation xmlns:xlink="http://www.w3.org/1999/xlink" publication-type="article" xlink:type="simple"><person-group person-group-type="author"><name name-style="western"><surname>Kundu</surname><given-names>Shantanu</given-names></name><name name-style="western"><surname>De Alwis</surname><given-names>Piyumi</given-names></name><name name-style="western"><surname>Kim</surname><given-names>Ah</given-names></name><name name-style="western"><surname>Lee</surname><given-names>Soo</given-names></name><name name-style="western"><surname>Kang</surname><given-names>Hye-Eun</given-names></name><name name-style="western"><surname>Go</surname><given-names>Yunji</given-names></name><name name-style="western"><surname>Gietbong</surname><given-names>Fantong</given-names></name><name name-style="western"><surname>Wibowo</surname><given-names>Arif</given-names></name><name name-style="western"><surname>Kim</surname><given-names>Hyun-Woo</given-names></name></person-group><year>2023</year><article-title>Mitogenomic characterization of Cameroonian endemic <italic><tp:taxon-name><tp:taxon-name-part taxon-name-part-type="genus" reg="Coptodon">Coptodon</tp:taxon-name-part><tp:taxon-name-part taxon-name-part-type="species" reg="camerunensis">camerunensis</tp:taxon-name-part></tp:taxon-name></italic> (<tp:taxon-name><tp:taxon-name-part taxon-name-part-type="order">Cichliformes</tp:taxon-name-part></tp:taxon-name>: <tp:taxon-name><tp:taxon-name-part taxon-name-part-type="family">Cichlidae</tp:taxon-name-part></tp:taxon-name>) and matrilineal phylogeny of Old-World cichlids</article-title><source>Genes</source><volume>14</volume><issue>8</issue><fpage>1</fpage><lpage>21</lpage><pub-id pub-id-type="doi">10.3390/genes14081591</pub-id></element-citation></ref><ref id="B11711976"><element-citation xmlns:xlink="http://www.w3.org/1999/xlink" publication-type="article" xlink:type="simple"><person-group person-group-type="author"><name name-style="western"><surname>Muschick</surname><given-names>Moritz</given-names></name><name name-style="western"><surname>Jemmi</surname><given-names>Eliane</given-names></name><name name-style="western"><surname>Lengacher</surname><given-names>Nicholas</given-names></name><name name-style="western"><surname>Hänsch</surname><given-names>Stephanie</given-names></name><name name-style="western"><surname>Wales</surname><given-names>Nathan</given-names></name><name name-style="western"><surname>Kishe</surname><given-names>Mary A.</given-names></name><name name-style="western"><surname>Mwaiko</surname><given-names>Salome</given-names></name><name name-style="western"><surname>Dieleman</surname><given-names>Jorunn</given-names></name><name name-style="western"><surname>Lever</surname><given-names>Mark Alexander</given-names></name><name name-style="western"><surname>Salzburger</surname><given-names>Walter</given-names></name><name name-style="western"><surname>Verschuren</surname><given-names>Dirk</given-names></name><name name-style="western"><surname>Seehausen</surname><given-names>Ole</given-names></name></person-group><year>2023</year><article-title>Ancient DNA is preserved in fish fossils from tropical lake sediments</article-title><source>Molecular Ecology</source><volume>32</volume><issue>22</issue><fpage>5913</fpage><lpage>5931</lpage><pub-id pub-id-type="doi">10.1111/mec.17159</pub-id></element-citation></ref><ref id="B11711993"><element-citation xmlns:xlink="http://www.w3.org/1999/xlink" publication-type="article" xlink:type="simple"><person-group person-group-type="author"><name name-style="western"><surname>Nakamura</surname><given-names>Haruna</given-names></name><name name-style="western"><surname>Aibara</surname><given-names>Mitsuto</given-names></name><name name-style="western"><surname>Nikaido</surname><given-names>Masato</given-names></name></person-group><year>2023</year><article-title>Ancient standing genetic variation facilitated the adaptive radiation of Lake Victoria cichlids</article-title><source>Genes &amp; Genetic Systems</source><volume>98</volume><issue>2</issue><fpage>93</fpage><lpage>99</lpage><pub-id pub-id-type="doi">10.1266/ggs.23-00024</pub-id></element-citation></ref><ref id="B11712057"><element-citation xmlns:xlink="http://www.w3.org/1999/xlink" publication-type="article" xlink:type="simple"><person-group person-group-type="author"><name name-style="western"><surname>Santos</surname><given-names>M. Emília</given-names></name><name name-style="western"><surname>Lopes</surname><given-names>João F.</given-names></name><name name-style="western"><surname>Kratochwil</surname><given-names>Claudius F.</given-names></name></person-group><year>2023</year><article-title>East African cichlid fishes</article-title><source>EvoDevo</source><volume>14</volume><issue>1</issue><fpage>1</fpage><lpage>21</lpage><pub-id pub-id-type="doi">10.1186/s13227-022-00205-5</pub-id></element-citation></ref><ref id="B11712124"><element-citation xmlns:xlink="http://www.w3.org/1999/xlink" publication-type="article" xlink:type="simple"><person-group person-group-type="author"><name name-style="western"><surname>Tuckett</surname><given-names>Q M</given-names></name><name name-style="western"><surname>Alo</surname><given-names>M</given-names></name><name name-style="western"><surname>DiMaggio</surname><given-names>M</given-names></name><name name-style="western"><surname>Kaufman</surname><given-names>L</given-names></name><name name-style="western"><surname>Okechi</surname><given-names>J</given-names></name><name name-style="western"><surname>Patmagrian</surname><given-names>C</given-names></name><name name-style="western"><surname>Patterson</surname><given-names>J</given-names></name><name name-style="western"><surname>Wood</surname><given-names>A</given-names></name><name name-style="western"><surname>Yanong</surname><given-names>R</given-names></name></person-group><year>2023</year><article-title>Critical thermal limits for <italic><tp:taxon-name><tp:taxon-name-part taxon-name-part-type="genus" reg="Astatotilapia">Astatotilapia</tp:taxon-name-part><tp:taxon-name-part taxon-name-part-type="species" reg="piceata">piceata</tp:taxon-name-part></tp:taxon-name></italic>, a possibly extinct in the wild Lake Victoria cichlid fish</article-title><source>AACL Bioflux</source><volume>16</volume><issue>3</issue><fpage>1384</fpage><lpage>1389</lpage></element-citation></ref><ref id="B11710065"><element-citation xmlns:xlink="http://www.w3.org/1999/xlink" publication-type="article" xlink:type="simple"><person-group person-group-type="author"><name name-style="western"><surname>Costa</surname><given-names>Vincenzo A.</given-names></name><name name-style="western"><surname>Ronco</surname><given-names>Fabrizia</given-names></name><name name-style="western"><surname>Mifsud</surname><given-names>Jonathon C. O.</given-names></name><name name-style="western"><surname>Harvey</surname><given-names>Erin</given-names></name><name name-style="western"><surname>Salzburger</surname><given-names>Walter</given-names></name><name name-style="western"><surname>Holmes</surname><given-names>Edward C.</given-names></name></person-group><year>2024</year><article-title>Host adaptive radiation is associated with rapid virus diversification and cross-species transmission in African cichlid fishes</article-title><source>Current Biology</source><volume>34</volume><issue>6</issue><fpage>1247</fpage><lpage>1257</lpage><pub-id pub-id-type="doi">10.1016/j.cub.2024.02.008</pub-id></element-citation></ref><ref id="B11712011"><element-citation xmlns:xlink="http://www.w3.org/1999/xlink" publication-type="article" xlink:type="simple"><person-group person-group-type="author"><name name-style="western"><surname>Ngoepe</surname><given-names>Nare</given-names></name><name name-style="western"><surname>Merz</surname><given-names>Alenya</given-names></name><name name-style="western"><surname>King</surname><given-names>Leighton</given-names></name><name name-style="western"><surname>Wienhues</surname><given-names>Giulia</given-names></name><name name-style="western"><surname>Kishe</surname><given-names>Mary A.</given-names></name><name name-style="western"><surname>Mwaiko</surname><given-names>Salome</given-names></name><name name-style="western"><surname>Misra</surname><given-names>Pavani</given-names></name><name name-style="western"><surname>Grosjean</surname><given-names>Martin</given-names></name><name name-style="western"><surname>Matthews</surname><given-names>Blake</given-names></name><name name-style="western"><surname>Mustaphi</surname><given-names>Colin Courtney</given-names></name><name name-style="western"><surname>Heiri</surname><given-names>Oliver</given-names></name><name name-style="western"><surname>Cohen</surname><given-names>Andrew</given-names></name><name name-style="western"><surname>Tinner</surname><given-names>Willy</given-names></name><name name-style="western"><surname>Muschick</surname><given-names>Moritz</given-names></name><name name-style="western"><surname>Seehausen</surname><given-names>Ole</given-names></name></person-group><year>2024</year><article-title>Testing alternative hypotheses for the decline of cichlid fish in Lake Victoria using fish tooth time series from sediment cores</article-title><source>Biology Letters</source><volume>20</volume><issue>3</issue><fpage>1</fpage><lpage>6</lpage><pub-id pub-id-type="doi">10.1098/rsbl.2023.0604</pub-id></element-citation></ref><ref id="B11435479"><element-citation xmlns:xlink="http://www.w3.org/1999/xlink" publication-type="article" xlink:type="simple"><person-group person-group-type="author"><name name-style="western"><surname>Schwarzer</surname><given-names>Julia</given-names></name><name name-style="western"><surname>Misof</surname><given-names>Bernhard</given-names></name><name name-style="western"><surname>Tautz</surname><given-names>Diethard</given-names></name><name name-style="western"><surname>Schliewen</surname><given-names>Ulrich K</given-names></name></person-group><year>2009</year><article-title>The root of the East African cichlid radiations</article-title><source>BMC Evolutionary Biology</source><volume>9</volume><issue>1</issue><uri xlink:type="simple">http://bmcevolbiol.biomedcentral.com/articles/10.1186/1471-2148-9-186</uri><pub-id pub-id-type="doi">10.1186/1471-2148-9-186</pub-id></element-citation></ref><ref id="B11996361"><element-citation xmlns:xlink="http://www.w3.org/1999/xlink" publication-type="article" xlink:type="simple"><person-group person-group-type="author"><name name-style="western"><surname>Sylvester</surname><given-names>Jonathan B.</given-names></name><name name-style="western"><surname>Rich</surname><given-names>Constance A.</given-names></name><name name-style="western"><surname>Loh</surname><given-names>Yong-Hwee E.</given-names></name><name name-style="western"><surname>van Staaden</surname><given-names>Moira J.</given-names></name><name name-style="western"><surname>Fraser</surname><given-names>Gareth J.</given-names></name><name name-style="western"><surname>Streelman</surname><given-names>J. Todd</given-names></name></person-group><year>2010</year><article-title>Brain diversity evolves via differences in patterning</article-title><source>Proceedings of the National Academy of Sciences</source><volume>107</volume><issue>21</issue><fpage>9718</fpage><lpage>9723</lpage><pub-id pub-id-type="doi">10.1073/pnas.1000395107</pub-id></element-citation></ref><ref id="B11435448"><element-citation xmlns:xlink="http://www.w3.org/1999/xlink" publication-type="article" xlink:type="simple"><person-group person-group-type="author"><name name-style="western"><surname>Malinsky</surname><given-names>Milan</given-names></name><name name-style="western"><surname>Svardal</surname><given-names>Hannes</given-names></name><name name-style="western"><surname>Tyers</surname><given-names>Alexandra M.</given-names></name><name name-style="western"><surname>Miska</surname><given-names>Eric A.</given-names></name><name name-style="western"><surname>Genner</surname><given-names>Martin J.</given-names></name><name name-style="western"><surname>Turner</surname><given-names>George F.</given-names></name><name name-style="western"><surname>Durbin</surname><given-names>Richard</given-names></name></person-group><year>2018</year><article-title>Whole-genome sequences of Malawi cichlids reveal multiple radiations interconnected by gene flow</article-title><source>Nature Ecology &amp; Evolution</source><volume>2</volume><issue>12</issue><fpage>1940</fpage><lpage>1955</lpage><uri xlink:type="simple">https://www.nature.com/articles/s41559-018-0717-x</uri><pub-id pub-id-type="doi">10.1038/s41559-018-0717-x</pub-id></element-citation></ref><ref id="B11435267"><element-citation xmlns:xlink="http://www.w3.org/1999/xlink" publication-type="article" xlink:type="simple"><person-group person-group-type="author"><name name-style="western"><surname>Ronco</surname><given-names>Fabrizia</given-names></name><name name-style="western"><surname>Matschiner</surname><given-names>Michael</given-names></name><name name-style="western"><surname>Böhne</surname><given-names>Astrid</given-names></name><name name-style="western"><surname>Boila</surname><given-names>Anna</given-names></name><name name-style="western"><surname>Büscher</surname><given-names>Heinz H.</given-names></name><name name-style="western"><surname>El Taher</surname><given-names>Athimed</given-names></name><name name-style="western"><surname>Indermaur</surname><given-names>Adrian</given-names></name><name name-style="western"><surname>Malinsky</surname><given-names>Milan</given-names></name><name name-style="western"><surname>Ricci</surname><given-names>Virginie</given-names></name><name name-style="western"><surname>Kahmen</surname><given-names>Ansgar</given-names></name><name name-style="western"><surname>Jentoft</surname><given-names>Sissel</given-names></name><name name-style="western"><surname>Salzburger</surname><given-names>Walter</given-names></name></person-group><year>2021</year><article-title>Drivers and dynamics of a massive adaptive radiation in cichlid fishes</article-title><source>Nature</source><volume>589</volume><issue>7840</issue><fpage>76</fpage><lpage>81</lpage><uri xlink:type="simple">http://www.nature.com/articles/s41586-020-2930-4</uri><pub-id pub-id-type="doi">10.1038/s41586-020-2930-4</pub-id></element-citation></ref><ref id="B11990656"><element-citation xmlns:xlink="http://www.w3.org/1999/xlink" publication-type="article" xlink:type="simple"><person-group person-group-type="author"><name name-style="western"><surname>Blumer</surname><given-names>L. M.</given-names></name><name name-style="western"><surname>Burskaia</surname><given-names>V.</given-names></name><name name-style="western"><surname>Artiushin</surname><given-names>I.</given-names></name><name name-style="western"><surname>Saha</surname><given-names>J.</given-names></name><name name-style="western"><surname>Camacho Garcia</surname><given-names>J.</given-names></name><name name-style="western"><surname>Elkin</surname><given-names>J.</given-names></name><name name-style="western"><surname>Fischer</surname><given-names>B.</given-names></name><name name-style="western"><surname>Zhou</surname><given-names>C.</given-names></name><name name-style="western"><surname>Gresham</surname><given-names>S.</given-names></name><name name-style="western"><surname>Malinsky</surname><given-names>M.</given-names></name><name name-style="western"><surname>Linderoth</surname><given-names>T.</given-names></name><name name-style="western"><surname>Sawasawa</surname><given-names>W.</given-names></name><name name-style="western"><surname>Bista</surname><given-names>I.</given-names></name><name name-style="western"><surname>Hickey</surname><given-names>A.</given-names></name><name name-style="western"><surname>Kucka</surname><given-names>M.</given-names></name><name name-style="western"><surname>Louzada</surname><given-names>S.</given-names></name><name name-style="western"><surname>Zatha</surname><given-names>R.</given-names></name><name name-style="western"><surname>Yang</surname><given-names>F.</given-names></name><name name-style="western"><surname>Rusuwa</surname><given-names>B.</given-names></name><name name-style="western"><surname>Santos</surname><given-names>M. E.</given-names></name><name name-style="western"><surname>Chan F</surname><given-names>Y. F.</given-names></name><name name-style="western"><surname>Joyce</surname><given-names>D. A.</given-names></name><name name-style="western"><surname>Böhne</surname><given-names>A.</given-names></name><name name-style="western"><surname>Miska</surname><given-names>E. A.</given-names></name><name name-style="western"><surname>Ngochera</surname><given-names>M.</given-names></name><name name-style="western"><surname>Turner</surname><given-names>G. F.</given-names></name><name name-style="western"><surname>Durbin</surname><given-names>R.</given-names></name><name name-style="western"><surname>Svardal</surname><given-names>H.</given-names></name></person-group><year>2024</year><article-title>Introgression dynamics of sex-linked chromosomal inversions shape the Malawi cichlid adaptive radiation</article-title><source>bioRxiv</source><pub-id pub-id-type="doi">10.1101/2024.07.28.605452</pub-id></element-citation></ref><ref id="B11434554"><element-citation xmlns:xlink="http://www.w3.org/1999/xlink" publication-type="chapter" xlink:type="simple"><person-group person-group-type="author"><name name-style="western"><surname>Meyer</surname><given-names>A</given-names></name><name name-style="western"><surname>Montero</surname><given-names>C M</given-names></name><name name-style="western"><surname>Spreinat</surname><given-names>A</given-names></name></person-group><year>1996</year><chapter-title>Molecular phylogenetic inferences about the evolutionary history of East African cichlid fish radiations</chapter-title><person-group person-group-type="editor"><name name-style="western"><surname>Johnson</surname><given-names>T C</given-names></name><name name-style="western"><surname>Odada</surname><given-names>E O</given-names></name></person-group><source>The limnology, climatology and paleoclimatology of the East African lakes</source><isbn>2-88449-234-8</isbn></element-citation></ref><ref id="B11442098"><element-citation xmlns:xlink="http://www.w3.org/1999/xlink" publication-type="article" xlink:type="simple"><person-group person-group-type="author"><name name-style="western"><surname>Konings</surname><given-names>A. F.</given-names></name><name name-style="western"><surname>Miller</surname><given-names>T. A.</given-names></name><name name-style="western"><surname>Stauffer</surname><given-names>J. R.</given-names></name></person-group><year>2024</year><article-title>Description of a rock-dwelling cichlid that re-invaded the sand substrate in Lake Malaŵi, Africa</article-title><source>Zootaxa</source><volume>5399</volume><issue>2</issue><fpage>181</fpage><lpage>189</lpage><pub-id pub-id-type="doi">10.11646/zootaxa.5399.2.7</pub-id></element-citation></ref></ref-list></tp:taxon-treatment>
