# Supplementary material for: African cichlid fishes: morphological data and taxonomic insights from a genus-level survey of supraneurals, pterygiophores, and vertebral counts (Ovalentaria, Blenniiformes, Cichlidae, Pseudocrenilabrinae)
Source: Biodivers Data J. 2024 Oct 18;12:e130707. doi: 10.3897/BDJ.12.e130707 (PMC11512106; doi:10.3897/BDJ.12.e130707)
Supplement: XML Treatment for Tropheina [file BDJ.12.e130707-treatment3.xml]

<!DOCTYPE tp:taxon-treatment
  PUBLIC "-//TaxonX//DTD Taxonomic Treatment Publishing DTD v0 20100105//EN" "tax-treatment-NSO.dtd">
<tp:taxon-treatment xmlns:tp="http://www.plazi.org/taxpub"><tp:treatment-meta><mixed-citation publication-type="journal"><person-group><name><surname>Oliver</surname><given-names>Michael K.</given-names></name></person-group><article-title>African cichlid fishes: morphological data and taxonomic insights from a genus-level survey of supraneurals, pterygiophores, and vertebral counts (Ovalentaria, <tp:taxon-name><tp:taxon-name-part taxon-name-part-type="order">Blenniiformes</tp:taxon-name-part></tp:taxon-name>, <tp:taxon-name><tp:taxon-name-part taxon-name-part-type="family">Cichlidae</tp:taxon-name-part></tp:taxon-name>, <tp:taxon-name><tp:taxon-name-part taxon-name-part-type="subfamily">Pseudocrenilabrinae</tp:taxon-name-part></tp:taxon-name>)</article-title><source>Biodivers Data J</source><day>18</day><month>10</month><year>2024</year><volume>12</volume><pub-id pub-id-type="doi">10.3897/BDJ.12.e130707</pub-id></mixed-citation></tp:treatment-meta><tp:nomenclature><tp:taxon-name>
            <object-id xmlns:xlink="http://www.w3.org/1999/xlink" content-type="arpha" xlink:type="simple">7C43B893-DC32-5AD8-9BC9-D10FD85D7FE1</object-id>
            <tp:taxon-name-part taxon-name-part-type="subtribe">Tropheina</tp:taxon-name-part>
          </tp:taxon-name><tp:taxon-authority>Poll, 1986</tp:taxon-authority><tp:taxon-status xmlns:xlink="http://www.w3.org/1999/xlink" xlink:type="simple">(new rank)</tp:taxon-status></tp:nomenclature><tp:treatment-sec sec-type="Diagnosis"><title>Diagnosis</title><p>According to <xref ref-type="bibr" rid="B11434702">Takahashi (2003)</xref>: 379, “This tribe [now subtribe] is characterized exclusively by extensively granulated cycloid scales at midbody (granulations comprising irregularly arranged, variously shaped protrusions over almost entire exposed surface)”. <xref ref-type="bibr" rid="B11435572">Haefeli et al. (2024)</xref>: 445 extended this diagnosis, noting the presence of “…additional scales with small ctenii along the midbody, increasing in numbers towards the ventral and posterior side”.</p><p><bold>Type genus</bold>: <italic><tp:taxon-name><tp:taxon-name-part taxon-name-part-type="genus" reg="Tropheus">Tropheus</tp:taxon-name-part></tp:taxon-name></italic> Boulenger 1898</p><p><bold>Included genera</bold>: <italic><tp:taxon-name><tp:taxon-name-part taxon-name-part-type="genus" reg="Interochromis">Interochromis</tp:taxon-name-part></tp:taxon-name></italic> Yamaoka, Hori, &amp; Kuwamura, 1998; <italic><tp:taxon-name><tp:taxon-name-part taxon-name-part-type="genus" reg="Jabarichromis">Jabarichromis</tp:taxon-name-part></tp:taxon-name></italic> Haefeli, Schedel, Ronco, Indermaur, &amp; Salzburger, 2024; <italic><tp:taxon-name><tp:taxon-name-part taxon-name-part-type="genus" reg="Limnotilapia">Limnotilapia</tp:taxon-name-part></tp:taxon-name></italic> Regan, 1920; <italic><tp:taxon-name><tp:taxon-name-part taxon-name-part-type="genus" reg="Lobochilotes">Lobochilotes</tp:taxon-name-part></tp:taxon-name></italic> Boulenger, 1915; <italic><tp:taxon-name><tp:taxon-name-part taxon-name-part-type="genus" reg="Petrochromis">Petrochromis</tp:taxon-name-part></tp:taxon-name></italic> Boulenger, 1898; <italic><tp:taxon-name><tp:taxon-name-part taxon-name-part-type="genus" reg="Pseudosimochromis">Pseudosimochromis</tp:taxon-name-part></tp:taxon-name></italic> Nelissen, 1977; <italic><tp:taxon-name><tp:taxon-name-part taxon-name-part-type="genus" reg="Shuja">Shuja</tp:taxon-name-part></tp:taxon-name></italic> Genner, Ngatunga, &amp; Turner, 2022; <italic><tp:taxon-name><tp:taxon-name-part taxon-name-part-type="genus" reg="Simochromis">Simochromis</tp:taxon-name-part></tp:taxon-name></italic> Boulenger, 1898; <italic><tp:taxon-name><tp:taxon-name-part taxon-name-part-type="genus" reg="Tropheus">Tropheus</tp:taxon-name-part></tp:taxon-name></italic> Boulenger, 1898.</p></tp:treatment-sec><tp:treatment-sec sec-type="Distribution"><title>Distribution</title><p>Lake Tanganyika.</p></tp:treatment-sec><tp:treatment-sec sec-type="Notes"><title>Notes</title><p>Multiple molecular phylogenetic studies have recovered the tropheines as a clade nested within <tp:taxon-name><tp:taxon-name-part taxon-name-part-type="tribe">Pseudocrenilabrini</tp:taxon-name-part></tp:taxon-name> (<xref ref-type="bibr" rid="B11434602">Salzburger et al. 2005</xref>, <xref ref-type="bibr" rid="B11435258">Koblmüller et al. 2008</xref>, <xref ref-type="bibr" rid="B11434943">Takahashi and Koblmüller 2011</xref>, <xref ref-type="bibr" rid="B11434470">Dunz and Schliewen 2013</xref>, <xref ref-type="bibr" rid="B11711967">Meyer et al. 2015</xref>, <xref ref-type="bibr" rid="B11435267">Ronco et al. 2021</xref>). Thus it is logical to place the tropheines as subordinate within <tp:taxon-name><tp:taxon-name-part taxon-name-part-type="tribe">Pseudocrenilabrini</tp:taxon-name-part></tp:taxon-name> and not as a separate tribe. Vertebral and pterygiophore counts and most-frequent insertion patterns of the latter, are summarised in Tables <xref ref-type="table" rid="T11436230">1</xref>, <xref ref-type="table" rid="T11443966">2</xref>, but are not distinctive for the <tp:taxon-name><tp:taxon-name-part taxon-name-part-type="subtribe">Tropheina</tp:taxon-name-part></tp:taxon-name>.</p></tp:treatment-sec><tp:treatment-sec><!--Section generated to contain objects referenced in tp:taxon-treatment.--><table-wrap id="T11436230" position="float" orientation="portrait"><label>Table 1.</label><caption><p>Summary of variation in counts of vertebrae and pterygiophores observed in <tp:taxon-name><tp:taxon-name-part taxon-name-part-type="family">Cichlidae</tp:taxon-name-part></tp:taxon-name> by subfamily, tribe and subtribe. Data for <tp:taxon-name><tp:taxon-name-part taxon-name-part-type="family">Polycentridae</tp:taxon-name-part></tp:taxon-name> (outgroup) are also given. Subfamilies and pseudocrenilabrine tribes are arranged in approximate order of estimated branching from basal to terminal (Fig. <xref ref-type="fig" rid="F11434386">3</xref>). Values for serranochromines exclude data from specimens of “<italic><tp:taxon-name><tp:taxon-name-part taxon-name-part-type="genus" reg="Chetia">Chetia</tp:taxon-name-part></tp:taxon-name></italic>? sp.”, which were likely misidentified. <tp:taxon-name><tp:taxon-name-part taxon-name-part-type="tribe">Pseudocrenilabrini</tp:taxon-name-part></tp:taxon-name> <italic>incertae sedis</italic> includes all riverine and lacustrine genera and species not included in the other groupings within this tribe (see <underline>Taxon treatments</underline>). Numbers in parentheses indicate counts in atypical (malformed) specimens. See Suppl. materials <xref ref-type="supplementary-material" rid="S11457566">2</xref>, <xref ref-type="supplementary-material" rid="S11475097">3</xref>, <xref ref-type="supplementary-material" rid="S11475098">4</xref>, <xref ref-type="supplementary-material" rid="S11458421">5</xref>, <xref ref-type="supplementary-material" rid="S11475099">6</xref>, <xref ref-type="supplementary-material" rid="S11458423">7</xref> for complete data on all counts of these structures in all species studied. <bold>Abbreviations</bold>: Ant, anterior; APt, anal pterygiophores; C–PreC, caudal minus precaudal; DIS, dorsal insertion space; DPt, dorsal pterygiophores; HSp1, first haemal spine; IHS, interhemal spaces; L., lake; post, posterior to; PreC, precaudal; Pt, pterygiophore.</p></caption><table rules="all" border="0"><tbody><tr><td rowspan="2" colspan="1">FAMILY: Subfamily or Tribe / Subtribe</td><td rowspan="1" colspan="4">Vertebrae</td><td rowspan="1" colspan="2">Vertebrae post last occupied:</td><td rowspan="1" colspan="1"/><td rowspan="1" colspan="2">Anal pterygiophores</td><td rowspan="2" colspan="1">Total DPt minus total APt</td><td rowspan="2" colspan="1">Longest series 1 Pt per DIS</td></tr><tr><td rowspan="1" colspan="1">PreC</td><td rowspan="1" colspan="1">Caudal</td><td rowspan="1" colspan="1">Total</td><td rowspan="1" colspan="1">C–PreC</td><td rowspan="1" colspan="1">DIS</td><td rowspan="1" colspan="1">IHS</td><td rowspan="1" colspan="1">Total DPt</td><td rowspan="1" colspan="1">Ant to HSp1</td><td rowspan="1" colspan="1">Total</td></tr><tr><td rowspan="1" colspan="1">
              <tp:taxon-name><tp:taxon-name-part taxon-name-part-type="family">POLYCENTRIDAE</tp:taxon-name-part></tp:taxon-name>
            </td><td rowspan="1" colspan="1">9–11</td><td rowspan="1" colspan="1">13–15</td><td rowspan="1" colspan="1">22–26</td><td rowspan="1" colspan="1">3–4</td><td rowspan="1" colspan="1">3–6</td><td rowspan="1" colspan="1">3–8</td><td rowspan="1" colspan="1">22–26</td><td rowspan="1" colspan="1">1–3</td><td rowspan="1" colspan="1">22–26</td><td rowspan="1" colspan="1">4–13</td><td rowspan="1" colspan="1">4–10</td></tr><tr><td rowspan="1" colspan="1"><tp:taxon-name><tp:taxon-name-part taxon-name-part-type="family">CICHLIDAE</tp:taxon-name-part></tp:taxon-name>: <tp:taxon-name><tp:taxon-name-part taxon-name-part-type="subfamily">Etroplinae</tp:taxon-name-part></tp:taxon-name></td><td rowspan="1" colspan="1">12–16</td><td rowspan="1" colspan="1">14–19</td><td rowspan="1" colspan="1">27–34</td><td rowspan="1" colspan="1">–1–4</td><td rowspan="1" colspan="1">4–5</td><td rowspan="1" colspan="1">4–6</td><td rowspan="1" colspan="1">25–33</td><td rowspan="1" colspan="1">4–8</td><td rowspan="1" colspan="1">18–22</td><td rowspan="1" colspan="1">5–12</td><td rowspan="1" colspan="1">15–18</td></tr><tr><td rowspan="1" colspan="1">
              <tp:taxon-name><tp:taxon-name-part taxon-name-part-type="subfamily">Ptychochrominae</tp:taxon-name-part></tp:taxon-name>
            </td><td rowspan="1" colspan="1">12–16</td><td rowspan="1" colspan="1">14–19</td><td rowspan="1" colspan="1">27–33</td><td rowspan="1" colspan="1">–2–5</td><td rowspan="1" colspan="1">7–12</td><td rowspan="1" colspan="1">7–11</td><td rowspan="1" colspan="1">21–25</td><td rowspan="1" colspan="1">1–2</td><td rowspan="1" colspan="1">9–12</td><td rowspan="1" colspan="1">10–15</td><td rowspan="1" colspan="1">8–15</td></tr><tr><td rowspan="1" colspan="1">
              <tp:taxon-name><tp:taxon-name-part taxon-name-part-type="subfamily">Cichlinae</tp:taxon-name-part></tp:taxon-name>
            </td><td rowspan="1" colspan="1">12–20</td><td rowspan="1" colspan="1">11–19</td><td rowspan="1" colspan="1">24–36</td><td rowspan="1" colspan="1">–5–5</td><td rowspan="1" colspan="1">4–11</td><td rowspan="1" colspan="1">3–11</td><td rowspan="1" colspan="1">21–32</td><td rowspan="1" colspan="1">1–2</td><td rowspan="1" colspan="1">8–21</td><td rowspan="1" colspan="1">6–21</td><td rowspan="1" colspan="1">(6) 12–22</td></tr><tr><td rowspan="1" colspan="1"><tp:taxon-name><tp:taxon-name-part taxon-name-part-type="subfamily">Pseudocrenilabrinae</tp:taxon-name-part></tp:taxon-name>:</td><td rowspan="1" colspan="1"/><td rowspan="1" colspan="1"/><td rowspan="1" colspan="1"/><td rowspan="1" colspan="1"/><td rowspan="1" colspan="1"/><td rowspan="1" colspan="1"/><td rowspan="1" colspan="1"/><td rowspan="1" colspan="1"/><td rowspan="1" colspan="1"/><td rowspan="1" colspan="1"/><td rowspan="1" colspan="1"/></tr><tr><td rowspan="1" colspan="1">
              <tp:taxon-name><tp:taxon-name-part taxon-name-part-type="tribe">Heterochromini</tp:taxon-name-part></tp:taxon-name>
            </td><td rowspan="1" colspan="1">13</td><td rowspan="1" colspan="1">14</td><td rowspan="1" colspan="1">27</td><td rowspan="1" colspan="1">1</td><td rowspan="1" colspan="1">5–6</td><td rowspan="1" colspan="1">6–7</td><td rowspan="1" colspan="1">27–28</td><td rowspan="1" colspan="1">1–2</td><td rowspan="1" colspan="1">10–11</td><td rowspan="1" colspan="1">17–18</td><td rowspan="1" colspan="1">10–13</td></tr><tr><td rowspan="1" colspan="1">
              <tp:taxon-name><tp:taxon-name-part taxon-name-part-type="tribe">Tylochromini</tp:taxon-name-part></tp:taxon-name>
            </td><td rowspan="1" colspan="1">14–15</td><td rowspan="1" colspan="1">16–17</td><td rowspan="1" colspan="1">31</td><td rowspan="1" colspan="1">1–3</td><td rowspan="1" colspan="1">7–8</td><td rowspan="1" colspan="1">9–10</td><td rowspan="1" colspan="1">28</td><td rowspan="1" colspan="1">1</td><td rowspan="1" colspan="1">8–9</td><td rowspan="1" colspan="1">19–20</td><td rowspan="1" colspan="1">15–17</td></tr><tr><td rowspan="1" colspan="1">
              <tp:taxon-name><tp:taxon-name-part taxon-name-part-type="tribe">Hemichromini</tp:taxon-name-part></tp:taxon-name>
            </td><td rowspan="1" colspan="1">12–15</td><td rowspan="1" colspan="1">12–17</td><td rowspan="1" colspan="1">25–29</td><td rowspan="1" colspan="1">–2–5</td><td rowspan="1" colspan="1">6–8</td><td rowspan="1" colspan="1">6–8</td><td rowspan="1" colspan="1">22–25</td><td rowspan="1" colspan="1">1–2</td><td rowspan="1" colspan="1">8–10</td><td rowspan="1" colspan="1">13–16</td><td rowspan="1" colspan="1">12–17</td></tr><tr><td rowspan="1" colspan="1">
              <tp:taxon-name><tp:taxon-name-part taxon-name-part-type="tribe">Chromidotilapiini</tp:taxon-name-part></tp:taxon-name>
            </td><td rowspan="1" colspan="1">12–15</td><td rowspan="1" colspan="1">12–20</td><td rowspan="1" colspan="1">25–34</td><td rowspan="1" colspan="1">–3–7</td><td rowspan="1" colspan="1">4–8</td><td rowspan="1" colspan="1">5–10</td><td rowspan="1" colspan="1">23–30</td><td rowspan="1" colspan="1">0–2</td><td rowspan="1" colspan="1">6–12</td><td rowspan="1" colspan="1">13–19</td><td rowspan="1" colspan="1">(6) 13–25</td></tr><tr><td rowspan="1" colspan="1">
              <tp:taxon-name><tp:taxon-name-part taxon-name-part-type="tribe">Etiini</tp:taxon-name-part></tp:taxon-name>
            </td><td rowspan="1" colspan="1">14</td><td rowspan="1" colspan="1">12</td><td rowspan="1" colspan="1">26</td><td rowspan="1" colspan="1">–2</td><td rowspan="1" colspan="1">6</td><td rowspan="1" colspan="1">6</td><td rowspan="1" colspan="1">24</td><td rowspan="1" colspan="1">1–2</td><td rowspan="1" colspan="1">9</td><td rowspan="1" colspan="1">15</td><td rowspan="1" colspan="1">14</td></tr><tr><td rowspan="1" colspan="1">
              <tp:taxon-name><tp:taxon-name-part taxon-name-part-type="tribe">Oreochromini</tp:taxon-name-part></tp:taxon-name>
            </td><td rowspan="1" colspan="1"/><td rowspan="1" colspan="1"/><td rowspan="1" colspan="1"/><td rowspan="1" colspan="1"/><td rowspan="1" colspan="1"/><td rowspan="1" colspan="1"/><td rowspan="1" colspan="1"/><td rowspan="1" colspan="1"/><td rowspan="1" colspan="1"/><td rowspan="1" colspan="1"/><td rowspan="1" colspan="1"/></tr><tr><td rowspan="1" colspan="1">Middle East</td><td rowspan="1" colspan="1">14–15</td><td rowspan="1" colspan="1">14–15</td><td rowspan="1" colspan="1">29–30</td><td rowspan="1" colspan="1">–1–1</td><td rowspan="1" colspan="1">7–9</td><td rowspan="1" colspan="1">7–9</td><td rowspan="1" colspan="1">23–25</td><td rowspan="1" colspan="1">1</td><td rowspan="1" colspan="1">9–10</td><td rowspan="1" colspan="1">14–16</td><td rowspan="1" colspan="1">14–15</td></tr><tr><td rowspan="1" colspan="1">Riverine (African)</td><td rowspan="1" colspan="1">13–18</td><td rowspan="1" colspan="1">12–16</td><td rowspan="1" colspan="1">26–33</td><td rowspan="1" colspan="1">–3–1</td><td rowspan="1" colspan="1">6–8</td><td rowspan="1" colspan="1">6–9</td><td rowspan="1" colspan="1">23–30</td><td rowspan="1" colspan="1">1–2</td><td rowspan="1" colspan="1">7–13</td><td rowspan="1" colspan="1">14–18</td><td rowspan="1" colspan="1">14–19</td></tr><tr><td rowspan="1" colspan="1">L. Barombi</td><td rowspan="1" colspan="1">13–15</td><td rowspan="1" colspan="1">14–15</td><td rowspan="1" colspan="1">27–29</td><td rowspan="1" colspan="1">–1–2</td><td rowspan="1" colspan="1">6–8</td><td rowspan="1" colspan="1">7–8</td><td rowspan="1" colspan="1">23–26</td><td rowspan="1" colspan="1">1–2</td><td rowspan="1" colspan="1">9–11</td><td rowspan="1" colspan="1">13–16</td><td rowspan="1" colspan="1">14–16</td></tr><tr><td rowspan="1" colspan="1">L. Tanganyika</td><td rowspan="1" colspan="1">16</td><td rowspan="1" colspan="1">15</td><td rowspan="1" colspan="1">31</td><td rowspan="1" colspan="1">–1</td><td rowspan="1" colspan="1">7</td><td rowspan="1" colspan="1">7–8</td><td rowspan="1" colspan="1">28–29</td><td rowspan="1" colspan="1">1–2</td><td rowspan="1" colspan="1">10–11</td><td rowspan="1" colspan="1">17–19</td><td rowspan="1" colspan="1">17</td></tr><tr><td rowspan="1" colspan="1">
              <tp:taxon-name><tp:taxon-name-part taxon-name-part-type="tribe">Gobiocichlini</tp:taxon-name-part></tp:taxon-name>
            </td><td rowspan="1" colspan="1">17–18</td><td rowspan="1" colspan="1">15–19</td><td rowspan="1" colspan="1">32–37</td><td rowspan="1" colspan="1">–2–1</td><td rowspan="1" colspan="1">5–8</td><td rowspan="1" colspan="1">8–10</td><td rowspan="1" colspan="1">28–32</td><td rowspan="1" colspan="1">0–2</td><td rowspan="1" colspan="1">8–13</td><td rowspan="1" colspan="1">16–23</td><td rowspan="1" colspan="1">18–28</td></tr><tr><td rowspan="1" colspan="1">
              <tp:taxon-name><tp:taxon-name-part taxon-name-part-type="tribe">Coelotilapiini</tp:taxon-name-part></tp:taxon-name>
            </td><td rowspan="1" colspan="1">15</td><td rowspan="1" colspan="1">13</td><td rowspan="1" colspan="1">28</td><td rowspan="1" colspan="1">–2</td><td rowspan="1" colspan="1">6</td><td rowspan="1" colspan="1">6</td><td rowspan="1" colspan="1">27</td><td rowspan="1" colspan="1">1</td><td rowspan="1" colspan="1">9</td><td rowspan="1" colspan="1">18</td><td rowspan="1" colspan="1">15</td></tr><tr><td rowspan="1" colspan="1">
              <tp:taxon-name><tp:taxon-name-part taxon-name-part-type="tribe">Heterotilapiini</tp:taxon-name-part></tp:taxon-name>
            </td><td rowspan="1" colspan="1">15</td><td rowspan="1" colspan="1">13</td><td rowspan="1" colspan="1">28</td><td rowspan="1" colspan="1">–2</td><td rowspan="1" colspan="1">5–6</td><td rowspan="1" colspan="1">6</td><td rowspan="1" colspan="1">28–30</td><td rowspan="1" colspan="1">1–2</td><td rowspan="1" colspan="1">11–12</td><td rowspan="1" colspan="1">16–18</td><td rowspan="1" colspan="1">14–15</td></tr><tr><td rowspan="1" colspan="1">
              <tp:taxon-name><tp:taxon-name-part taxon-name-part-type="tribe">Coptodonini</tp:taxon-name-part></tp:taxon-name>
            </td><td rowspan="1" colspan="1">14–16</td><td rowspan="1" colspan="1">12–15</td><td rowspan="1" colspan="1">27–31</td><td rowspan="1" colspan="1">–4–1</td><td rowspan="1" colspan="1">5–7</td><td rowspan="1" colspan="1">5–8</td><td rowspan="1" colspan="1">25–28</td><td rowspan="1" colspan="1">1–2</td><td rowspan="1" colspan="1">8–12</td><td rowspan="1" colspan="1">15–18</td><td rowspan="1" colspan="1">12–17</td></tr><tr><td rowspan="1" colspan="1">
              <tp:taxon-name><tp:taxon-name-part taxon-name-part-type="tribe">Tilapiini</tp:taxon-name-part></tp:taxon-name>
            </td><td rowspan="1" colspan="1">13–15</td><td rowspan="1" colspan="1">13–14</td><td rowspan="1" colspan="1">26–28</td><td rowspan="1" colspan="1">–2–0</td><td rowspan="1" colspan="1">5–8</td><td rowspan="1" colspan="1">6–7</td><td rowspan="1" colspan="1">23–26</td><td rowspan="1" colspan="1">1–2</td><td rowspan="1" colspan="1">8–11</td><td rowspan="1" colspan="1">12–18</td><td rowspan="1" colspan="1">13–15</td></tr><tr><td rowspan="1" colspan="1">
              <tp:taxon-name><tp:taxon-name-part taxon-name-part-type="tribe">Steatocranini</tp:taxon-name-part></tp:taxon-name>
            </td><td rowspan="1" colspan="1">15–16</td><td rowspan="1" colspan="1">14–16</td><td rowspan="1" colspan="1">30–31</td><td rowspan="1" colspan="1">–2–1</td><td rowspan="1" colspan="1">5–6</td><td rowspan="1" colspan="1">7–8</td><td rowspan="1" colspan="1">27–28</td><td rowspan="1" colspan="1">1</td><td rowspan="1" colspan="1">7–8</td><td rowspan="1" colspan="1">19–21</td><td rowspan="1" colspan="1">19</td></tr><tr><td rowspan="1" colspan="1">
              <tp:taxon-name><tp:taxon-name-part taxon-name-part-type="tribe">Pelmatolapiini</tp:taxon-name-part></tp:taxon-name>
            </td><td rowspan="1" colspan="1">15</td><td rowspan="1" colspan="1">13</td><td rowspan="1" colspan="1">28</td><td rowspan="1" colspan="1">–2</td><td rowspan="1" colspan="1">6</td><td rowspan="1" colspan="1">5–6</td><td rowspan="1" colspan="1">28</td><td rowspan="1" colspan="1">1–2</td><td rowspan="1" colspan="1">11–12</td><td rowspan="1" colspan="1">16–17</td><td rowspan="1" colspan="1">15</td></tr><tr><td rowspan="1" colspan="1">
              <tp:taxon-name><tp:taxon-name-part taxon-name-part-type="tribe">Boulengerochromini</tp:taxon-name-part></tp:taxon-name>
            </td><td rowspan="1" colspan="1">16</td><td rowspan="1" colspan="1">18–19</td><td rowspan="1" colspan="1">34–35</td><td rowspan="1" colspan="1">2–3</td><td rowspan="1" colspan="1">10</td><td rowspan="1" colspan="1">10–11</td><td rowspan="1" colspan="1">29–30</td><td rowspan="1" colspan="1">1</td><td rowspan="1" colspan="1">10–11</td><td rowspan="1" colspan="1">19–20</td><td rowspan="1" colspan="1">15–16</td></tr><tr><td rowspan="1" colspan="1">
              <tp:taxon-name><tp:taxon-name-part taxon-name-part-type="tribe">Bathybatini</tp:taxon-name-part></tp:taxon-name>
            </td><td rowspan="1" colspan="1">11–18</td><td rowspan="1" colspan="1">18–22</td><td rowspan="1" colspan="1">30–40</td><td rowspan="1" colspan="1">3–8</td><td rowspan="1" colspan="1">9–13</td><td rowspan="1" colspan="1">9–12</td><td rowspan="1" colspan="1">20–32</td><td rowspan="1" colspan="1">1–2</td><td rowspan="1" colspan="1">8–18</td><td rowspan="1" colspan="1">9–14</td><td rowspan="1" colspan="1">12–17</td></tr><tr><td rowspan="1" colspan="1">
              <tp:taxon-name><tp:taxon-name-part taxon-name-part-type="tribe">Lamprologini</tp:taxon-name-part></tp:taxon-name>
            </td><td rowspan="1" colspan="1">11–17</td><td rowspan="1" colspan="1">16–22</td><td rowspan="1" colspan="1">27–37</td><td rowspan="1" colspan="1">0–10</td><td rowspan="1" colspan="1">5–11</td><td rowspan="1" colspan="1">6–12</td><td rowspan="1" colspan="1">23–29</td><td rowspan="1" colspan="1">1–4</td><td rowspan="1" colspan="1">9–16</td><td rowspan="1" colspan="1">11–19</td><td rowspan="1" colspan="1">17–23</td></tr><tr><td rowspan="1" colspan="1">
              <tp:taxon-name><tp:taxon-name-part taxon-name-part-type="tribe">Cyphotilapiini</tp:taxon-name-part></tp:taxon-name>
            </td><td rowspan="1" colspan="1">15–17</td><td rowspan="1" colspan="1">15–16</td><td rowspan="1" colspan="1">32</td><td rowspan="1" colspan="1">–2–0</td><td rowspan="1" colspan="1">7–8</td><td rowspan="1" colspan="1">8–9</td><td rowspan="1" colspan="1">26–27</td><td rowspan="1" colspan="1">1–2</td><td rowspan="1" colspan="1">8–9</td><td rowspan="1" colspan="1">17–19</td><td rowspan="1" colspan="1">16–20</td></tr><tr><td rowspan="1" colspan="1">
              <tp:taxon-name><tp:taxon-name-part taxon-name-part-type="tribe">Ectodini</tp:taxon-name-part></tp:taxon-name>
            </td><td rowspan="1" colspan="1">13–17</td><td rowspan="1" colspan="1">17–25</td><td rowspan="1" colspan="1">32–39</td><td rowspan="1" colspan="1">1–11</td><td rowspan="1" colspan="1">7–11</td><td rowspan="1" colspan="1">9–14</td><td rowspan="1" colspan="1">24–31</td><td rowspan="1" colspan="1">1–3</td><td rowspan="1" colspan="1">8–12</td><td rowspan="1" colspan="1">12–19</td><td rowspan="1" colspan="1">(12) 19–26</td></tr><tr><td rowspan="1" colspan="1">
              <tp:taxon-name><tp:taxon-name-part taxon-name-part-type="tribe">Limnochromini</tp:taxon-name-part></tp:taxon-name>
            </td><td rowspan="1" colspan="1">13–16</td><td rowspan="1" colspan="1">17–19</td><td rowspan="1" colspan="1">30–35</td><td rowspan="1" colspan="1">2–5</td><td rowspan="1" colspan="1">8–10</td><td rowspan="1" colspan="1">9–11</td><td rowspan="1" colspan="1">22–28</td><td rowspan="1" colspan="1">1–2</td><td rowspan="1" colspan="1">8–10</td><td rowspan="1" colspan="1">14–18</td><td rowspan="1" colspan="1">(13) 16–22</td></tr><tr><td rowspan="1" colspan="1">
              <tp:taxon-name><tp:taxon-name-part taxon-name-part-type="tribe">Cyprichromini</tp:taxon-name-part></tp:taxon-name>
            </td><td rowspan="1" colspan="1">16–21</td><td rowspan="1" colspan="1">17–20</td><td rowspan="1" colspan="1">35–40</td><td rowspan="1" colspan="1">–3–4</td><td rowspan="1" colspan="1">10–12</td><td rowspan="1" colspan="1">11–13</td><td rowspan="1" colspan="1">26–30</td><td rowspan="1" colspan="1">0–7</td><td rowspan="1" colspan="1">8–14</td><td rowspan="1" colspan="1">14–19</td><td rowspan="1" colspan="1">18–23</td></tr><tr><td rowspan="1" colspan="1">
              <tp:taxon-name><tp:taxon-name-part taxon-name-part-type="tribe">Benthochromini</tp:taxon-name-part></tp:taxon-name>
            </td><td rowspan="1" colspan="1">17–18</td><td rowspan="1" colspan="1">18–19</td><td rowspan="1" colspan="1">35–37</td><td rowspan="1" colspan="1">0–2</td><td rowspan="1" colspan="1">9–10</td><td rowspan="1" colspan="1">9–10</td><td rowspan="1" colspan="1">27–29</td><td rowspan="1" colspan="1">1</td><td rowspan="1" colspan="1">10–11</td><td rowspan="1" colspan="1">16–18</td><td rowspan="1" colspan="1">19–23</td></tr><tr><td rowspan="1" colspan="1">
              <tp:taxon-name><tp:taxon-name-part taxon-name-part-type="tribe">Perissodini</tp:taxon-name-part></tp:taxon-name>
            </td><td rowspan="1" colspan="1">15–18</td><td rowspan="1" colspan="1">18–21</td><td rowspan="1" colspan="1">34–39</td><td rowspan="1" colspan="1">2–4</td><td rowspan="1" colspan="1">8–11</td><td rowspan="1" colspan="1">9–12</td><td rowspan="1" colspan="1">27–32</td><td rowspan="1" colspan="1">1–2</td><td rowspan="1" colspan="1">10–13</td><td rowspan="1" colspan="1">16–20</td><td rowspan="1" colspan="1">16–24</td></tr><tr><td rowspan="1" colspan="1">
              <tp:taxon-name><tp:taxon-name-part taxon-name-part-type="tribe">Eretmodini</tp:taxon-name-part></tp:taxon-name>
            </td><td rowspan="1" colspan="1">13–14</td><td rowspan="1" colspan="1">16–17</td><td rowspan="1" colspan="1">29–30</td><td rowspan="1" colspan="1">2–4</td><td rowspan="1" colspan="1">4–5</td><td rowspan="1" colspan="1">8–9</td><td rowspan="1" colspan="1">26–27</td><td rowspan="1" colspan="1">1–2</td><td rowspan="1" colspan="1">8–9</td><td rowspan="1" colspan="1">18–19</td><td rowspan="1" colspan="1">19–21</td></tr><tr><td rowspan="1" colspan="1"><tp:taxon-name><tp:taxon-name-part taxon-name-part-type="tribe">Pseudocrenilabrini</tp:taxon-name-part></tp:taxon-name>:</td><td rowspan="1" colspan="1"/><td rowspan="1" colspan="1"/><td rowspan="1" colspan="1"/><td rowspan="1" colspan="1"/><td rowspan="1" colspan="1"/><td rowspan="1" colspan="1"/><td rowspan="1" colspan="1"/><td rowspan="1" colspan="1"/><td rowspan="1" colspan="1"/><td rowspan="1" colspan="1"/><td rowspan="1" colspan="1"/></tr><tr><td rowspan="1" colspan="1">Serranochromines</td><td rowspan="1" colspan="1">15–17</td><td rowspan="1" colspan="1">15–19</td><td rowspan="1" colspan="1">31–36</td><td rowspan="1" colspan="1">–1–3</td><td rowspan="1" colspan="1">7–10</td><td rowspan="1" colspan="1">8–10</td><td rowspan="1" colspan="1">25–29</td><td rowspan="1" colspan="1">1–3</td><td rowspan="1" colspan="1">9–12</td><td rowspan="1" colspan="1">15–19</td><td rowspan="1" colspan="1">17–19</td></tr><tr><td rowspan="1" colspan="1">
              <tp:taxon-name><tp:taxon-name-part taxon-name-part-type="subtribe">Pseudocrenilabrina</tp:taxon-name-part></tp:taxon-name>
            </td><td rowspan="1" colspan="1">12–14</td><td rowspan="1" colspan="1">14–18</td><td rowspan="1" colspan="1">26–31</td><td rowspan="1" colspan="1">1–5</td><td rowspan="1" colspan="1">5–8</td><td rowspan="1" colspan="1">6–10</td><td rowspan="1" colspan="1">23–26</td><td rowspan="1" colspan="1">1–2</td><td rowspan="1" colspan="1">8–10</td><td rowspan="1" colspan="1">14–17</td><td rowspan="1" colspan="1">15–18</td></tr><tr><td rowspan="1" colspan="1">
              <tp:taxon-name><tp:taxon-name-part taxon-name-part-type="subtribe">Tropheina</tp:taxon-name-part></tp:taxon-name>
            </td><td rowspan="1" colspan="1">13–16</td><td rowspan="1" colspan="1">15–18</td><td rowspan="1" colspan="1">29–34</td><td rowspan="1" colspan="1">–1–4</td><td rowspan="1" colspan="1">5–9</td><td rowspan="1" colspan="1">6–10</td><td rowspan="1" colspan="1">23–28</td><td rowspan="1" colspan="1">1–2</td><td rowspan="1" colspan="1">8–11</td><td rowspan="1" colspan="1">15–19</td><td rowspan="1" colspan="1">15–19</td></tr><tr><td rowspan="1" colspan="1">
              <tp:taxon-name><tp:taxon-name-part taxon-name-part-type="subtribe">Cyrtocarina</tp:taxon-name-part></tp:taxon-name>
            </td><td rowspan="1" colspan="1">12–16</td><td rowspan="1" colspan="1">15–20</td><td rowspan="1" colspan="1">29–35</td><td rowspan="1" colspan="1">0–7</td><td rowspan="1" colspan="1">6–11</td><td rowspan="1" colspan="1">7–12</td><td rowspan="1" colspan="1">23–31</td><td rowspan="1" colspan="1">0–2</td><td rowspan="1" colspan="1">9–13</td><td rowspan="1" colspan="1">13–18</td><td rowspan="1" colspan="1">12–20</td></tr><tr><td rowspan="1" colspan="1">
              <tp:taxon-name><tp:taxon-name-part taxon-name-part-type="subtribe">Pseudotropheina</tp:taxon-name-part></tp:taxon-name>
            </td><td rowspan="1" colspan="1">13–16</td><td rowspan="1" colspan="1">15–17</td><td rowspan="1" colspan="1">28–33</td><td rowspan="1" colspan="1">–1–4</td><td rowspan="1" colspan="1">6–9</td><td rowspan="1" colspan="1">7–10</td><td rowspan="1" colspan="1">22–27</td><td rowspan="1" colspan="1">1–3</td><td rowspan="1" colspan="1">8–10</td><td rowspan="1" colspan="1">14–19</td><td rowspan="1" colspan="1">(13–14) 16–21</td></tr><tr><td rowspan="1" colspan="1">
              <tp:taxon-name><tp:taxon-name-part taxon-name-part-type="subtribe">Rhamphochromina</tp:taxon-name-part></tp:taxon-name>
            </td><td rowspan="1" colspan="1">14–18</td><td rowspan="1" colspan="1">17–22</td><td rowspan="1" colspan="1">33–40</td><td rowspan="1" colspan="1">–1–5</td><td rowspan="1" colspan="1">10–13</td><td rowspan="1" colspan="1">10–13</td><td rowspan="1" colspan="1">24–31</td><td rowspan="1" colspan="1">0–4</td><td rowspan="1" colspan="1">11–14</td><td rowspan="1" colspan="1">11–19</td><td rowspan="1" colspan="1">14–21</td></tr><tr><td rowspan="1" colspan="1">
              <italic>incertae sedis</italic>
            </td><td rowspan="1" colspan="1">12–15</td><td rowspan="1" colspan="1">14–19</td><td rowspan="1" colspan="1">26–32</td><td rowspan="1" colspan="1">–1–7</td><td rowspan="1" colspan="1">5–11</td><td rowspan="1" colspan="1">7–12</td><td rowspan="1" colspan="1">21–27</td><td rowspan="1" colspan="1">1–3</td><td rowspan="1" colspan="1">8–11</td><td rowspan="1" colspan="1">12–19</td><td rowspan="1" colspan="1">(6–10) 14–20</td></tr></tbody></table></table-wrap><fig id="F11434386" position="float" orientation="portrait"><object-id xmlns:xlink="http://www.w3.org/1999/xlink" content-type="arpha" xlink:type="simple">3240F77E-BFF6-5A39-B75B-2760E6BC0256</object-id><object-id xmlns:xlink="http://www.w3.org/1999/xlink" content-type="doi" xlink:type="simple">10.3897/BDJ.12.e130707.figure3</object-id><label>Figure 3.</label><caption><p>Cladogram attempting to summarise current hypotheses of the interrelationships of all cichlid subfamilies, tribes and subtribes (but, as <xref ref-type="bibr" rid="B11435241">Irisarri et al. (2018)</xref> noted, "While the monophyly of cichlid tribes is well established, their interrelationships remain hotly debated"). Green branches signify Lake Tanganyika tribes; terminal red branches, Lake Malawi subtribes of <tp:taxon-name><tp:taxon-name-part taxon-name-part-type="tribe">Pseudocrenilabrini</tp:taxon-name-part></tp:taxon-name>. Pelmatochromines are included in <tp:taxon-name><tp:taxon-name-part taxon-name-part-type="tribe">Chromidotilapiini</tp:taxon-name-part></tp:taxon-name>; <italic><tp:taxon-name><tp:taxon-name-part taxon-name-part-type="genus" reg="Trematocara">Trematocara</tp:taxon-name-part></tp:taxon-name></italic> is included in <tp:taxon-name><tp:taxon-name-part taxon-name-part-type="tribe">Bathybatini</tp:taxon-name-part></tp:taxon-name>. Numbers following tribal and subtribal names in <tp:taxon-name><tp:taxon-name-part taxon-name-part-type="subfamily">Pseudocrenilabrinae</tp:taxon-name-part></tp:taxon-name> indicate the number of currently valid genera and species in each clade. ”<italic>H</italic>” = “<italic><tp:taxon-name><tp:taxon-name-part taxon-name-part-type="genus" reg="Haplochromis">Haplochromis</tp:taxon-name-part></tp:taxon-name></italic>”. Compiled from trees in molecular and morphological phylogenetic studies, including <xref ref-type="bibr" rid="B11434702">Takahashi (2003)</xref>, <xref ref-type="bibr" rid="B11586800">Sparks and Smith (2004)</xref>, <xref ref-type="bibr" rid="B11434693">Stiassny and Sparks (2006)</xref>, <xref ref-type="bibr" rid="B11434621">Smith et al. (2008)</xref>, <xref ref-type="bibr" rid="B11435094">López-Fernández et al. (2010)</xref>, <xref ref-type="bibr" rid="B11669340">Wainwright et al. (2012)</xref>, <xref ref-type="bibr" rid="B11434470">Dunz and Schliewen (2013)</xref>, <xref ref-type="bibr" rid="B11435113">Steele and López-Fernández (2014)</xref>, <xref ref-type="bibr" rid="B11711967">Meyer et al. (2015)</xref>, <xref ref-type="bibr" rid="B11434777">Ilves et al. (2018)</xref>, <xref ref-type="bibr" rid="B11435241">Irisarri et al. (2018)</xref> <xref ref-type="bibr" rid="B11435448">Malinsky et al. 2018</xref>, <xref ref-type="bibr" rid="B11434960">Altner et al. (2020)</xref>, <xref ref-type="bibr" rid="B11435267">Ronco et al. (2021)</xref>, <xref ref-type="bibr" rid="B11434826">Schedel et al. (2019)</xref>, and <xref ref-type="bibr" rid="B11990656">Blumer et al. (2024)</xref>.</p></caption><graphic xmlns:xlink="http://www.w3.org/1999/xlink" xlink:href="bdj-12-e130707-g003.jpg" position="float" id="oo_1135101.jpg" orientation="portrait" xlink:type="simple"><uri content-type="original_file" xlink:type="simple">https://binary.pensoft.net/fig/1135101</uri></graphic></fig><supplementary-material xmlns:xlink="http://www.w3.org/1999/xlink" id="S11457566" orientation="portrait" position="float" xlink:type="simple"><object-id content-type="arpha" xlink:type="simple">1B2D5218-E516-5469-AB1F-1C5C0A074290</object-id><object-id content-type="doi" xlink:type="simple">10.3897/BDJ.12.e130707.suppl2</object-id><label>Supplementary material 2</label><caption><p>Table S1.</p></caption><statement content-type="dataType"><label>Data type</label><p>table, morphological, meristic, survey</p></statement><statement content-type="notes"><label>Brief description</label><p>Frequency distribution of <bold>vertebral counts</bold> in <tp:taxon-name><tp:taxon-name-part taxon-name-part-type="family">Polycentridae</tp:taxon-name-part></tp:taxon-name> (outgroup) and <tp:taxon-name><tp:taxon-name-part taxon-name-part-type="family">Cichlidae</tp:taxon-name-part></tp:taxon-name>.</p></statement><p>File: oo_1134473.pdf</p><media xlink:href="bdj-12-e130707-s002.pdf" mimetype="Adobe Acrobat Document" mime-subtype="pdf" position="float" orientation="portrait" xlink:type="simple"><uri content-type="original_file" xlink:type="simple">https://binary.pensoft.net/file/1134473</uri></media><attrib specific-use="authors">Michael K. Oliver</attrib></supplementary-material><supplementary-material xmlns:xlink="http://www.w3.org/1999/xlink" id="S11475097" orientation="portrait" position="float" xlink:type="simple"><object-id content-type="arpha" xlink:type="simple">2B89B0D7-532D-5864-8E06-9EE1961FF611</object-id><object-id content-type="doi" xlink:type="simple">10.3897/BDJ.12.e130707.suppl3</object-id><label>Supplementary material 3</label><caption><p>Table S2.</p></caption><statement content-type="dataType"><label>Data type</label><p>table, morphological, meristic, survey</p></statement><statement content-type="notes"><label>Brief description</label><p>Frequency distribution of <bold>number of vertebrae behind the last occupied dorsal insertion space and last occupied interhaemal space</bold> in <tp:taxon-name><tp:taxon-name-part taxon-name-part-type="family">Polycentridae</tp:taxon-name-part></tp:taxon-name> (outgroup) and <tp:taxon-name><tp:taxon-name-part taxon-name-part-type="family">Cichlidae</tp:taxon-name-part></tp:taxon-name>.</p></statement><p>File: oo_1134474.pdf</p><media xlink:href="bdj-12-e130707-s003.pdf" mimetype="Adobe Acrobat Document" mime-subtype="pdf" position="float" orientation="portrait" xlink:type="simple"><uri content-type="original_file" xlink:type="simple">https://binary.pensoft.net/file/1134474</uri></media><attrib specific-use="authors">Michael K. Oliver</attrib></supplementary-material><supplementary-material xmlns:xlink="http://www.w3.org/1999/xlink" id="S11475098" orientation="portrait" position="float" xlink:type="simple"><object-id content-type="arpha" xlink:type="simple">0142DD9A-EE55-5C7E-BD29-2F3F91DBE984</object-id><object-id content-type="doi" xlink:type="simple">10.3897/BDJ.12.e130707.suppl4</object-id><label>Supplementary material 4</label><caption><p>Table S3.</p></caption><statement content-type="dataType"><label>Data type</label><p>table, morphological, meristic, survey</p></statement><statement content-type="notes"><label>Brief description</label><p>Frequency distribution of <bold>total number of dorsal pterygiophores</bold> in <tp:taxon-name><tp:taxon-name-part taxon-name-part-type="family">Polycentridae</tp:taxon-name-part></tp:taxon-name> (outgroup) and <tp:taxon-name><tp:taxon-name-part taxon-name-part-type="family">Cichlidae</tp:taxon-name-part></tp:taxon-name>.</p></statement><p>File: oo_1134476.pdf</p><media xlink:href="bdj-12-e130707-s004.pdf" mimetype="Adobe Acrobat Document" mime-subtype="pdf" position="float" orientation="portrait" xlink:type="simple"><uri content-type="original_file" xlink:type="simple">https://binary.pensoft.net/file/1134476</uri></media><attrib specific-use="authors">Michael K. Oliver</attrib></supplementary-material><supplementary-material xmlns:xlink="http://www.w3.org/1999/xlink" id="S11458421" orientation="portrait" position="float" xlink:type="simple"><object-id content-type="arpha" xlink:type="simple">43A857ED-B304-5274-9B42-7615049835AC</object-id><object-id content-type="doi" xlink:type="simple">10.3897/BDJ.12.e130707.suppl5</object-id><label>Supplementary material 5</label><caption><p>Table S4.</p></caption><statement content-type="dataType"><label>Data type</label><p>table, morphological, meristic, survey</p></statement><statement content-type="notes"><label>Brief description</label><p>Frequency distribution of (1) <bold>number of anal pterygiophores anterior to first haemal spine</bold> and (2) <bold>total number of anal pterygiophores</bold> in <tp:taxon-name><tp:taxon-name-part taxon-name-part-type="family">Polycentridae</tp:taxon-name-part></tp:taxon-name> (outgroup) and <tp:taxon-name><tp:taxon-name-part taxon-name-part-type="family">Cichlidae</tp:taxon-name-part></tp:taxon-name>.</p></statement><p>File: oo_1134478.pdf</p><media xlink:href="bdj-12-e130707-s005.pdf" mimetype="Adobe Acrobat Document" mime-subtype="pdf" position="float" orientation="portrait" xlink:type="simple"><uri content-type="original_file" xlink:type="simple">https://binary.pensoft.net/file/1134478</uri></media><attrib specific-use="authors">Michael K. Oliver</attrib></supplementary-material><supplementary-material xmlns:xlink="http://www.w3.org/1999/xlink" id="S11475099" orientation="portrait" position="float" xlink:type="simple"><object-id content-type="arpha" xlink:type="simple">871064B0-13AB-543E-9832-8B0A53F708C5</object-id><object-id content-type="doi" xlink:type="simple">10.3897/BDJ.12.e130707.suppl6</object-id><label>Supplementary material 6</label><caption><p>Table S5.</p></caption><statement content-type="dataType"><label>Data type</label><p>table, morphological, meristic, survey</p></statement><statement content-type="notes"><label>Brief description</label><p>Frequency distribution of <bold>number of dorsal pterygiophores minus anal pterygiophores</bold> in <tp:taxon-name><tp:taxon-name-part taxon-name-part-type="family">Polycentridae</tp:taxon-name-part></tp:taxon-name> (outgroup) and <tp:taxon-name><tp:taxon-name-part taxon-name-part-type="family">Cichlidae</tp:taxon-name-part></tp:taxon-name>.</p></statement><p>File: oo_1134480.pdf</p><media xlink:href="bdj-12-e130707-s006.pdf" mimetype="Adobe Acrobat Document" mime-subtype="pdf" position="float" orientation="portrait" xlink:type="simple"><uri content-type="original_file" xlink:type="simple">https://binary.pensoft.net/file/1134480</uri></media><attrib specific-use="authors">Michael K. Oliver</attrib></supplementary-material><supplementary-material xmlns:xlink="http://www.w3.org/1999/xlink" id="S11458423" orientation="portrait" position="float" xlink:type="simple"><object-id content-type="arpha" xlink:type="simple">7635B465-7F0D-5EF9-9D28-6A6B32EAEFB9</object-id><object-id content-type="doi" xlink:type="simple">10.3897/BDJ.12.e130707.suppl7</object-id><label>Supplementary material 7</label><caption><p>Table S6.</p></caption><statement content-type="dataType"><label>Data type</label><p>table, morphological, meristic, survey</p></statement><statement content-type="notes"><label>Brief description</label><p>Frequency distribution of <bold>longest consecutive series of a single dorsal pterygiophore in each dorsal insertion space</bold> in <tp:taxon-name><tp:taxon-name-part taxon-name-part-type="family">Polycentridae</tp:taxon-name-part></tp:taxon-name> (outgroup) and <tp:taxon-name><tp:taxon-name-part taxon-name-part-type="family">Cichlidae</tp:taxon-name-part></tp:taxon-name>.</p></statement><p>File: oo_1134481.pdf</p><media xlink:href="bdj-12-e130707-s007.pdf" mimetype="Adobe Acrobat Document" mime-subtype="pdf" position="float" orientation="portrait" xlink:type="simple"><uri content-type="original_file" xlink:type="simple">https://binary.pensoft.net/file/1134481</uri></media><attrib specific-use="authors">Michael K. Oliver</attrib></supplementary-material><table-wrap id="T11443966" position="float" orientation="portrait"><label>Table 2.</label><caption><p>Summary of most-frequent insertion patterns of supraneurals and pterygiophores in first three dorsal insertion spaces (DIS) and of dorsal and anal pterygiophores in last four occupied DIS and interhaemal spaces, respectively, for <tp:taxon-name><tp:taxon-name-part taxon-name-part-type="family">Cichlidae</tp:taxon-name-part></tp:taxon-name> by subfamily, tribe and subtribe. Data from <tp:taxon-name><tp:taxon-name-part taxon-name-part-type="family">Polycentridae</tp:taxon-name-part></tp:taxon-name> (outgroup) are also given. Subfamilies and pseudocrenilabrine tribes are arranged in approximate order of estimated branching from basal to terminal (Fig. <xref ref-type="fig" rid="F11434386">3</xref>). Values for serranochromines exclude data from specimens of “<italic><tp:taxon-name><tp:taxon-name-part taxon-name-part-type="genus" reg="Chetia">Chetia</tp:taxon-name-part></tp:taxon-name></italic> ? sp.”, which were likely misidentified. <tp:taxon-name><tp:taxon-name-part taxon-name-part-type="tribe">Pseudocrenilabrini</tp:taxon-name-part></tp:taxon-name> <italic>incertae sedis</italic> includes all riverine and lacustrine genera and species not included in the other groupings within this tribe (see <underline>Taxon treatments</underline>). See Suppl. materials <xref ref-type="supplementary-material" rid="S11458424">8</xref>, <xref ref-type="supplementary-material" rid="S11475100">9</xref>, <xref ref-type="supplementary-material" rid="S11475065">10</xref> for complete data on all insertion patterns of all species studied. <bold>Abbreviations</bold>: DIS, dorsal insertion spaces; IHS, interhaemal spaces.</p></caption><table rules="all" border="0"><tbody><tr><td rowspan="2" colspan="1">FAMILY: Subfamily or Tribe/Subtribe</td><td rowspan="1" colspan="3">Most-frequent insertion patterns</td></tr><tr><td rowspan="1" colspan="1">First 3 DIS</td><td rowspan="1" colspan="1">Last 4 occupied DIS</td><td rowspan="1" colspan="1">Last 4 occupied IHS</td></tr><tr><td rowspan="1" colspan="1">
              <tp:taxon-name><tp:taxon-name-part taxon-name-part-type="family">POLYCENTRIDAE</tp:taxon-name-part></tp:taxon-name>
            </td><td rowspan="1" colspan="1">0/0/0-1/ (in 2 of 5)</td><td rowspan="1" colspan="1">2/2/2/3/ (in 2 of 5)</td><td rowspan="1" colspan="1">none &gt; once</td></tr><tr><td rowspan="1" colspan="1"><tp:taxon-name><tp:taxon-name-part taxon-name-part-type="family">CICHLIDAE</tp:taxon-name-part></tp:taxon-name>: <tp:taxon-name><tp:taxon-name-part taxon-name-part-type="subfamily">Etroplinae</tp:taxon-name-part></tp:taxon-name></td><td rowspan="1" colspan="1">0/0-1/1/</td><td rowspan="1" colspan="1">/2/2/2/1/; /2/1/2/2/; /2/2/1/2/</td><td rowspan="1" colspan="1">\2\2\2\1\; \2\2\2\2\</td></tr><tr><td rowspan="1" colspan="1">
              <tp:taxon-name><tp:taxon-name-part taxon-name-part-type="subfamily">Ptychochrominae</tp:taxon-name-part></tp:taxon-name>
            </td><td rowspan="1" colspan="1">0/0/2/;<break/>0-0/0-1/2/;<break/>0-0/0-2/1/</td><td rowspan="1" colspan="1">/1/2/2/2/; /2/1/2/2/</td><td rowspan="1" colspan="1">\2\1\2\1\; \1\2\2\2\; \2\1\2\2\</td></tr><tr><td rowspan="1" colspan="1">
              <tp:taxon-name><tp:taxon-name-part taxon-name-part-type="subfamily">Cichlinae</tp:taxon-name-part></tp:taxon-name>
            </td><td rowspan="1" colspan="1">0/0-2/1/</td><td rowspan="1" colspan="1">/1/2/2/2/; /1/2/2/1/; /2/1/2/1/</td><td rowspan="1" colspan="1">\2\2\2\1\</td></tr><tr><td rowspan="1" colspan="1"><tp:taxon-name><tp:taxon-name-part taxon-name-part-type="subfamily">Pseudocrenilabrinae</tp:taxon-name-part></tp:taxon-name>:</td><td rowspan="1" colspan="1"/><td rowspan="1" colspan="1"/><td rowspan="1" colspan="1"/></tr><tr><td rowspan="1" colspan="1">
              <tp:taxon-name><tp:taxon-name-part taxon-name-part-type="tribe">Heterochromini</tp:taxon-name-part></tp:taxon-name>
            </td><td rowspan="1" colspan="1">0/0-2/1/</td><td rowspan="1" colspan="1">/1/2/2/2/</td><td rowspan="1" colspan="1">\1\2\2\2\</td></tr><tr><td rowspan="1" colspan="1">
              <tp:taxon-name><tp:taxon-name-part taxon-name-part-type="tribe">Tylochromini</tp:taxon-name-part></tp:taxon-name>
            </td><td rowspan="1" colspan="1">0/0-2/1/</td><td rowspan="1" colspan="1">/1/2/2/3/</td><td rowspan="1" colspan="1">\1\1\2\2\</td></tr><tr><td rowspan="1" colspan="1">
              <tp:taxon-name><tp:taxon-name-part taxon-name-part-type="tribe">Hemichromini</tp:taxon-name-part></tp:taxon-name>
            </td><td rowspan="1" colspan="1">0/2/1/</td><td rowspan="1" colspan="1">/2/2/2/1/</td><td rowspan="1" colspan="1">\1\2\2\1\</td></tr><tr><td rowspan="1" colspan="1">
              <tp:taxon-name><tp:taxon-name-part taxon-name-part-type="tribe">Chromidotilapiini</tp:taxon-name-part></tp:taxon-name>
            </td><td rowspan="1" colspan="1">0/2/1/</td><td rowspan="1" colspan="1">/2/2/2/1/; /2/1/2/2/; /1/2/2/2/</td><td rowspan="1" colspan="1">\1\2\2\1\; \1\1\2\2\; \2\1\2\1\</td></tr><tr><td rowspan="1" colspan="1">
              <tp:taxon-name><tp:taxon-name-part taxon-name-part-type="tribe">Etiini</tp:taxon-name-part></tp:taxon-name>
            </td><td rowspan="1" colspan="1">0-0/2/1/</td><td rowspan="1" colspan="1">/2/2/2/2/</td><td rowspan="1" colspan="1">\1\2\3\1\; \2\2\2\1\; \2\2\3\1\</td></tr><tr><td rowspan="1" colspan="1">
              <tp:taxon-name><tp:taxon-name-part taxon-name-part-type="tribe">Oreochromini</tp:taxon-name-part></tp:taxon-name>
            </td><td rowspan="1" colspan="1"/><td rowspan="1" colspan="1"/><td rowspan="1" colspan="1"/></tr><tr><td rowspan="1" colspan="1">Middle East</td><td rowspan="1" colspan="1">0/2/1/</td><td rowspan="1" colspan="1">/2/1/2/1/; /2/1/2/2/</td><td rowspan="1" colspan="1">\1\2\2\1\</td></tr><tr><td rowspan="1" colspan="1">Riverine (African)</td><td rowspan="1" colspan="1">0/2/1/</td><td rowspan="1" colspan="1">/1/2/2/2/</td><td rowspan="1" colspan="1">\1\2\2\2\</td></tr><tr><td rowspan="1" colspan="1">Lake Barombi</td><td rowspan="1" colspan="1">0/2/1/</td><td rowspan="1" colspan="1">/2/2/2/1/</td><td rowspan="1" colspan="1">\1\2\2\2\</td></tr><tr><td rowspan="1" colspan="1">Lake Tanganyika</td><td rowspan="1" colspan="1">0/2/1/</td><td rowspan="1" colspan="1">/2/2/2/1/</td><td rowspan="1" colspan="1">\1\2\2\2\</td></tr><tr><td rowspan="1" colspan="1">
              <tp:taxon-name><tp:taxon-name-part taxon-name-part-type="tribe">Gobiocichlini</tp:taxon-name-part></tp:taxon-name>
            </td><td rowspan="1" colspan="1">–/2/1/; –/–/2/</td><td rowspan="1" colspan="1">/1/2/1/1/; /1/2/1/2/</td><td rowspan="1" colspan="1">\1\2\1\2\; \1\2\1\1\</td></tr><tr><td rowspan="1" colspan="1">
              <tp:taxon-name><tp:taxon-name-part taxon-name-part-type="tribe">Coelotilapiini</tp:taxon-name-part></tp:taxon-name>
            </td><td rowspan="1" colspan="1">0/2/1/</td><td rowspan="1" colspan="1">/1/2/2/3/</td><td rowspan="1" colspan="1">\1\2\2\2\</td></tr><tr><td rowspan="1" colspan="1">
              <tp:taxon-name><tp:taxon-name-part taxon-name-part-type="tribe">Heterotilapiini</tp:taxon-name-part></tp:taxon-name>
            </td><td rowspan="1" colspan="1">0/2/1/</td><td rowspan="1" colspan="1">/2/2/2/3/</td><td rowspan="1" colspan="1">\2\2\2\3\</td></tr><tr><td rowspan="1" colspan="1">
              <tp:taxon-name><tp:taxon-name-part taxon-name-part-type="tribe">Coptodonini</tp:taxon-name-part></tp:taxon-name>
            </td><td rowspan="1" colspan="1">0/2/1/</td><td rowspan="1" colspan="1">/1/2/2/2/; /1/2/3/1/</td><td rowspan="1" colspan="1">\1\2\2\1\; \2\2\2\1\; \2\2\2\2\</td></tr><tr><td rowspan="1" colspan="1">
              <tp:taxon-name><tp:taxon-name-part taxon-name-part-type="tribe">Tilapiini</tp:taxon-name-part></tp:taxon-name>
            </td><td rowspan="1" colspan="1">0/2/1/</td><td rowspan="1" colspan="1">/2/2/2/2/; /2/2/2/1/; /1/2/2/1/</td><td rowspan="1" colspan="1">\1\2\2\1\; \1\2\2\2\</td></tr><tr><td rowspan="1" colspan="1">
              <tp:taxon-name><tp:taxon-name-part taxon-name-part-type="tribe">Steatocranini</tp:taxon-name-part></tp:taxon-name>
            </td><td rowspan="1" colspan="1">0/2/1/</td><td rowspan="1" colspan="1">/2/1/2/1/</td><td rowspan="1" colspan="1">\1\1\2\1\</td></tr><tr><td rowspan="1" colspan="1">
              <tp:taxon-name><tp:taxon-name-part taxon-name-part-type="tribe">Pelmatolapiini</tp:taxon-name-part></tp:taxon-name>
            </td><td rowspan="1" colspan="1">0/2/1/</td><td rowspan="1" colspan="1">/2/2/2/3/</td><td rowspan="1" colspan="1">\2\2\2\2\</td></tr><tr><td rowspan="1" colspan="1">
              <tp:taxon-name><tp:taxon-name-part taxon-name-part-type="tribe">Boulengerochromini</tp:taxon-name-part></tp:taxon-name>
            </td><td rowspan="1" colspan="1">0/2/1/</td><td rowspan="1" colspan="1">/2/2/2/2/; /2/2/2/1/</td><td rowspan="1" colspan="1">\1\2\2\2\</td></tr><tr><td rowspan="1" colspan="1">
              <tp:taxon-name><tp:taxon-name-part taxon-name-part-type="tribe">Bathybatini</tp:taxon-name-part></tp:taxon-name>
            </td><td rowspan="1" colspan="1">0/1/2/</td><td rowspan="1" colspan="1">/2/1/2/2/; /1/2/1/1/; /1/2/2/1/</td><td rowspan="1" colspan="1">\2\1\2\2\; \2\2\1\2\; \2\2\2\1\</td></tr><tr><td rowspan="1" colspan="1">
              <tp:taxon-name><tp:taxon-name-part taxon-name-part-type="tribe">Lamprologini</tp:taxon-name-part></tp:taxon-name>
            </td><td rowspan="1" colspan="1">0/2/1/</td><td rowspan="1" colspan="1">/1/1/2/1/; /1/2/1/2/; /1/1/2/2/</td><td rowspan="1" colspan="1">\1\1\2\1\; \1\2\1\1\</td></tr><tr><td rowspan="1" colspan="1">
              <tp:taxon-name><tp:taxon-name-part taxon-name-part-type="tribe">Cyphotilapiini</tp:taxon-name-part></tp:taxon-name>
            </td><td rowspan="1" colspan="1">0/2/1/</td><td rowspan="1" colspan="1">/1/2/2/1/; /2/1/2/1/</td><td rowspan="1" colspan="1">\1\1\2\2\; \1\2\2\1\</td></tr><tr><td rowspan="1" colspan="1">
              <tp:taxon-name><tp:taxon-name-part taxon-name-part-type="tribe">Ectodini</tp:taxon-name-part></tp:taxon-name>
            </td><td rowspan="1" colspan="1">0/2/1/</td><td rowspan="1" colspan="1">/1/1/2/1/; 1/1/1/2/</td><td rowspan="1" colspan="1">\1\1\1\2\; \1\1\2\1\</td></tr><tr><td rowspan="1" colspan="1">
              <tp:taxon-name><tp:taxon-name-part taxon-name-part-type="tribe">Limnochromini</tp:taxon-name-part></tp:taxon-name>
            </td><td rowspan="1" colspan="1">0/2/1/</td><td rowspan="1" colspan="1">/1/1/2/1/; /1/2/1/2/</td><td rowspan="1" colspan="1">\1\2\1\2\; \1\1\2\1\; \1\1\2\2\</td></tr><tr><td rowspan="1" colspan="1">
              <tp:taxon-name><tp:taxon-name-part taxon-name-part-type="tribe">Cyprichromini</tp:taxon-name-part></tp:taxon-name>
            </td><td rowspan="1" colspan="1">0/1/2/; 0/2/1/</td><td rowspan="1" colspan="1">/1/2/1/2/; /1/2/1/1/; /2/1/1/1/</td><td rowspan="1" colspan="1">\1\2\1\2\; \1\1\2\1\; \2\1\2\1\</td></tr><tr><td rowspan="1" colspan="1">
              <tp:taxon-name><tp:taxon-name-part taxon-name-part-type="tribe">Benthochromini</tp:taxon-name-part></tp:taxon-name>
            </td><td rowspan="1" colspan="1">0/2/1/</td><td rowspan="1" colspan="1">/1/1/2/1/</td><td rowspan="1" colspan="1">none &gt; once</td></tr><tr><td rowspan="1" colspan="1">
              <tp:taxon-name><tp:taxon-name-part taxon-name-part-type="tribe">Perissodini</tp:taxon-name-part></tp:taxon-name>
            </td><td rowspan="1" colspan="1">0/2/1/</td><td rowspan="1" colspan="1">/2/1/2/1/</td><td rowspan="1" colspan="1">\2\1\2\2\; \1\1\2\2\; \2\1\2\1\</td></tr><tr><td rowspan="1" colspan="1">
              <tp:taxon-name><tp:taxon-name-part taxon-name-part-type="tribe">Eretmodini</tp:taxon-name-part></tp:taxon-name>
            </td><td rowspan="1" colspan="1">0/2/1/</td><td rowspan="1" colspan="1">/1/2/1/2/</td><td rowspan="1" colspan="1">\1\1\2\1\</td></tr><tr><td rowspan="1" colspan="1">
              <tp:taxon-name><tp:taxon-name-part taxon-name-part-type="tribe">Pseudocrenilabrini</tp:taxon-name-part></tp:taxon-name>
            </td><td rowspan="1" colspan="1"/><td rowspan="1" colspan="1"/><td rowspan="1" colspan="1"/></tr><tr><td rowspan="1" colspan="1">Serranochromines</td><td rowspan="1" colspan="1">0/2/1/</td><td rowspan="1" colspan="1">/2/1/2/2/; /2/1/2/1/; /2/2/2/1/</td><td rowspan="1" colspan="1">\1\2\2\1\; \2\2\1\1\; \1\2\2\2\</td></tr><tr><td rowspan="1" colspan="1">
              <tp:taxon-name><tp:taxon-name-part taxon-name-part-type="subtribe">Pseudocrenilabrina</tp:taxon-name-part></tp:taxon-name>
            </td><td rowspan="1" colspan="1">0/2/1/</td><td rowspan="1" colspan="1">/1/2/2/1/</td><td rowspan="1" colspan="1">\2\1\2\1\; \1\1\2\2\; \1\2\2\1\</td></tr><tr><td rowspan="1" colspan="1">
              <tp:taxon-name><tp:taxon-name-part taxon-name-part-type="subtribe">Tropheina</tp:taxon-name-part></tp:taxon-name>
            </td><td rowspan="1" colspan="1">0/2/1/</td><td rowspan="1" colspan="1">/2/1/2/1/; /1/2/1/2/</td><td rowspan="1" colspan="1">\1\2\1\2\; \1\1\2\1\; \1\1\2\2\</td></tr><tr><td rowspan="1" colspan="1">
              <tp:taxon-name><tp:taxon-name-part taxon-name-part-type="subtribe">Cyrtocarina</tp:taxon-name-part></tp:taxon-name>
            </td><td rowspan="1" colspan="1">0/2/1/; 0/1/2/</td><td rowspan="1" colspan="1">/2/1/2/2/; /1/2/2/1/</td><td rowspan="1" colspan="1">\2\1\2\2\; \1\2\2\2\; \1\2\2\1\</td></tr><tr><td rowspan="1" colspan="1">
              <tp:taxon-name><tp:taxon-name-part taxon-name-part-type="subtribe">Pseudotropheina</tp:taxon-name-part></tp:taxon-name>
            </td><td rowspan="1" colspan="1">0/2/1/</td><td rowspan="1" colspan="1">/1/2/2/1/; /1/2/1/2/</td><td rowspan="1" colspan="1">\1\1\2\2\; \1\2\1\2\; \1\1\2\1\</td></tr><tr><td rowspan="1" colspan="1">
              <tp:taxon-name><tp:taxon-name-part taxon-name-part-type="subtribe">Rhamphochromina</tp:taxon-name-part></tp:taxon-name>
            </td><td rowspan="1" colspan="1">0/1/2; 0/–/3</td><td rowspan="1" colspan="1">/1/2/2/1/</td><td rowspan="1" colspan="1">no clear modal pattern</td></tr><tr><td rowspan="1" colspan="1">
              <italic>incertae sedis</italic>
            </td><td rowspan="1" colspan="1">0/2/1/</td><td rowspan="1" colspan="1">/1/2/1/2/; /1/2/2/1/; /2/1/2/1/</td><td rowspan="1" colspan="1">\1\2\1\2\; \2\1\2\2\; \1\2\2\2\</td></tr></tbody></table></table-wrap><supplementary-material xmlns:xlink="http://www.w3.org/1999/xlink" id="S11458424" orientation="portrait" position="float" xlink:type="simple"><object-id content-type="arpha" xlink:type="simple">8629C422-C9EC-5417-A21E-EA8EBB9C16EE</object-id><object-id content-type="doi" xlink:type="simple">10.3897/BDJ.12.e130707.suppl8</object-id><label>Supplementary material 8</label><caption><p>Table S7.</p></caption><statement content-type="dataType"><label>Data type</label><p>table, morphological, meristic, survey</p></statement><statement content-type="notes"><label>Brief description</label><p>Frequency distribution of <bold>insertion patterns of supraneural(s) and pterygiophores in the first three dorsal insertion spaces</bold> in <tp:taxon-name><tp:taxon-name-part taxon-name-part-type="family">Polycentridae</tp:taxon-name-part></tp:taxon-name> (outgroup) and <tp:taxon-name><tp:taxon-name-part taxon-name-part-type="family">Cichlidae</tp:taxon-name-part></tp:taxon-name>.</p></statement><p>File: oo_1134483.pdf</p><media xlink:href="bdj-12-e130707-s008.pdf" mimetype="Adobe Acrobat Document" mime-subtype="pdf" position="float" orientation="portrait" xlink:type="simple"><uri content-type="original_file" xlink:type="simple">https://binary.pensoft.net/file/1134483</uri></media><attrib specific-use="authors">Michael K. Oliver</attrib></supplementary-material><supplementary-material xmlns:xlink="http://www.w3.org/1999/xlink" id="S11475100" orientation="portrait" position="float" xlink:type="simple"><object-id content-type="arpha" xlink:type="simple">39A9D59A-AA54-5982-BEFE-8161A57B1B83</object-id><object-id content-type="doi" xlink:type="simple">10.3897/BDJ.12.e130707.suppl9</object-id><label>Supplementary material 9</label><caption><p>Table S8.</p></caption><statement content-type="dataType"><label>Data type</label><p>table, morphological, meristic, survey</p></statement><statement content-type="notes"><label>Brief description</label><p>Frequency distribution of <bold>pterygiophore insertion patterns in the last four occupied dorsal insertion spaces</bold> in <tp:taxon-name><tp:taxon-name-part taxon-name-part-type="family">Polycentridae</tp:taxon-name-part></tp:taxon-name> (outgroup) and <tp:taxon-name><tp:taxon-name-part taxon-name-part-type="family">Cichlidae</tp:taxon-name-part></tp:taxon-name>.</p></statement><p>File: oo_1134485.pdf</p><media xlink:href="bdj-12-e130707-s009.pdf" mimetype="Adobe Acrobat Document" mime-subtype="pdf" position="float" orientation="portrait" xlink:type="simple"><uri content-type="original_file" xlink:type="simple">https://binary.pensoft.net/file/1134485</uri></media><attrib specific-use="authors">Michael K. Oliver</attrib></supplementary-material><supplementary-material xmlns:xlink="http://www.w3.org/1999/xlink" id="S11475065" orientation="portrait" position="float" xlink:type="simple"><object-id content-type="arpha" xlink:type="simple">DA68B1A9-7656-5810-87AD-41B6ACB191B7</object-id><object-id content-type="doi" xlink:type="simple">10.3897/BDJ.12.e130707.suppl10</object-id><label>Supplementary material 10</label><caption><p>Table S9.</p></caption><statement content-type="dataType"><label>Data type</label><p>table, morphological, meristic, survey</p></statement><statement content-type="notes"><label>Brief description</label><p>Frequency distribution of <bold>anal pterygiophore insertion patterns in the last four occupied interhaemal spaces</bold> in <tp:taxon-name><tp:taxon-name-part taxon-name-part-type="family">Polycentridae</tp:taxon-name-part></tp:taxon-name> (outgroup) and <tp:taxon-name><tp:taxon-name-part taxon-name-part-type="family">Cichlidae</tp:taxon-name-part></tp:taxon-name>.</p></statement><p>File: oo_1134486.pdf</p><media xlink:href="bdj-12-e130707-s010.pdf" mimetype="Adobe Acrobat Document" mime-subtype="pdf" position="float" orientation="portrait" xlink:type="simple"><uri content-type="original_file" xlink:type="simple">https://binary.pensoft.net/file/1134486</uri></media><attrib specific-use="authors">Michael K. Oliver</attrib></supplementary-material></tp:treatment-sec><ref-list><ref id="B11434702"><element-citation xmlns:xlink="http://www.w3.org/1999/xlink" publication-type="article" xlink:type="simple"><person-group person-group-type="author"><name name-style="western"><surname>Takahashi</surname><given-names>Tetsumi</given-names></name></person-group><year>2003</year><article-title>Systematics of Tanganyikan cichlid fishes (<tp:taxon-name><tp:taxon-name-part taxon-name-part-type="subclass">Teleostei</tp:taxon-name-part></tp:taxon-name>: <tp:taxon-name><tp:taxon-name-part taxon-name-part-type="order">Perciformes</tp:taxon-name-part></tp:taxon-name>)</article-title><source>Ichthyological Research</source><volume>50</volume><issue>4</issue><fpage>367</fpage><lpage>382</lpage><uri xlink:type="simple">http://link.springer.com/10.1007/s10228-003-0181-7</uri><pub-id pub-id-type="doi">10.1007/s10228-003-0181-7</pub-id></element-citation></ref><ref id="B11435572"><element-citation xmlns:xlink="http://www.w3.org/1999/xlink" publication-type="article" xlink:type="simple"><person-group person-group-type="author"><name name-style="western"><surname>Haefeli</surname><given-names>Anja</given-names></name><name name-style="western"><surname>Schedel</surname><given-names>Frederic D. B.</given-names></name><name name-style="western"><surname>Ronco</surname><given-names>Fabrizia</given-names></name><name name-style="western"><surname>Indermaur</surname><given-names>Adrian</given-names></name><name name-style="western"><surname>Salzburger</surname><given-names>Walter</given-names></name></person-group><year>2024</year><article-title>Revision of the cichlid fish genus <italic><tp:taxon-name><tp:taxon-name-part taxon-name-part-type="genus" reg="Gnathochromis">Gnathochromis</tp:taxon-name-part></tp:taxon-name></italic> (<tp:taxon-name><tp:taxon-name-part taxon-name-part-type="subclass">Teleostei</tp:taxon-name-part></tp:taxon-name>: <tp:taxon-name><tp:taxon-name-part taxon-name-part-type="family">Cichlidae</tp:taxon-name-part></tp:taxon-name>) from Lake Tanganyika with the description of a new genus <italic><tp:taxon-name><tp:taxon-name-part taxon-name-part-type="genus" reg="Jabarichromis">Jabarichromis</tp:taxon-name-part></tp:taxon-name></italic> gen. nov.</article-title><source>Zootaxa</source><volume>5410</volume><issue>3</issue><fpage>434</fpage><lpage>450</lpage><uri xlink:type="simple">https://mapress.com/zt/article/view/zootaxa.5410.3.10</uri><pub-id pub-id-type="doi">10.11646/zootaxa.5410.3.10</pub-id></element-citation></ref><ref id="B11434602"><element-citation xmlns:xlink="http://www.w3.org/1999/xlink" publication-type="article" xlink:type="simple"><person-group person-group-type="author"><name name-style="western"><surname>Salzburger</surname><given-names>Walter</given-names></name><name name-style="western"><surname>Mack</surname><given-names>Tanja</given-names></name><name name-style="western"><surname>Verheyen</surname><given-names>Erik</given-names></name><name name-style="western"><surname>Meyer</surname><given-names>Axel</given-names></name></person-group><year>2005</year><article-title>Out of Tanganyika: Genesis, explosive speciation, key-innovations and phylogeography of the haplochromine cichlid fishes</article-title><source>BMC Evolutionary Biology</source><volume>5</volume><issue>1</issue><uri xlink:type="simple">http://bmcevolbiol.biomedcentral.com/articles/10.1186/1471-2148-5-17</uri><pub-id pub-id-type="doi">10.1186/1471-2148-5-17</pub-id></element-citation></ref><ref id="B11435258"><element-citation xmlns:xlink="http://www.w3.org/1999/xlink" publication-type="article" xlink:type="simple"><person-group person-group-type="author"><name name-style="western"><surname>Koblmüller</surname><given-names>Stephan</given-names></name><name name-style="western"><surname>Sefc</surname><given-names>Kristina M.</given-names></name><name name-style="western"><surname>Sturmbauer</surname><given-names>Christian</given-names></name></person-group><year>2008</year><article-title>The Lake Tanganyika cichlid species assemblage: recent advances in molecular phylogenetics</article-title><source>Hydrobiologia</source><volume>615</volume><issue>1</issue><fpage>5</fpage><lpage>20</lpage><uri xlink:type="simple">http://link.springer.com/10.1007/s10750-008-9552-4</uri><pub-id pub-id-type="doi">10.1007/s10750-008-9552-4</pub-id></element-citation></ref><ref id="B11434943"><element-citation xmlns:xlink="http://www.w3.org/1999/xlink" publication-type="article" xlink:type="simple"><person-group person-group-type="author"><name name-style="western"><surname>Takahashi</surname><given-names>Tetsumi</given-names></name><name name-style="western"><surname>Koblmüller</surname><given-names>Stephan</given-names></name></person-group><year>2011</year><article-title>The adaptive radiation of cichlid fish in Lake Tanganyika: a morphological perspective</article-title><source>International Journal of Evolutionary Biology</source><volume>2011</volume><fpage>1</fpage><lpage>14</lpage><uri xlink:type="simple">https://www.hindawi.com/archive/2011/620754/</uri><pub-id pub-id-type="doi">10.4061/2011/620754</pub-id></element-citation></ref><ref id="B11434470"><element-citation xmlns:xlink="http://www.w3.org/1999/xlink" publication-type="article" xlink:type="simple"><person-group person-group-type="author"><name name-style="western"><surname>Dunz</surname><given-names>Andreas R.</given-names></name><name name-style="western"><surname>Schliewen</surname><given-names>Ulrich K.</given-names></name></person-group><year>2013</year><article-title>Molecular phylogeny and revised classification of the haplotilapiine cichlid fishes formerly referred to as “<tp:taxon-name><tp:taxon-name-part taxon-name-part-type="genus" reg="Tilapia">Tilapia</tp:taxon-name-part></tp:taxon-name>”</article-title><source>Molecular Phylogenetics and Evolution</source><volume>68</volume><issue>1</issue><fpage>64</fpage><lpage>80</lpage><uri xlink:type="simple">https://linkinghub.elsevier.com/retrieve/pii/S1055790313001164</uri><pub-id pub-id-type="doi">10.1016/j.ympev.2013.03.015</pub-id></element-citation></ref><ref id="B11711967"><element-citation xmlns:xlink="http://www.w3.org/1999/xlink" publication-type="article" xlink:type="simple"><person-group person-group-type="author"><name name-style="western"><surname>Meyer</surname><given-names>Britta S.</given-names></name><name name-style="western"><surname>Matschiner</surname><given-names>Michael</given-names></name><name name-style="western"><surname>Salzburger</surname><given-names>Walter</given-names></name></person-group><year>2015</year><article-title>A tribal level phylogeny of Lake Tanganyika cichlid fishes based on a genomic multi-marker approach</article-title><source>Molecular Phylogenetics and Evolution</source><volume>83</volume><fpage>56</fpage><lpage>71</lpage><pub-id pub-id-type="doi">10.1016/j.ympev.2014.10.009</pub-id></element-citation></ref><ref id="B11435267"><element-citation xmlns:xlink="http://www.w3.org/1999/xlink" publication-type="article" xlink:type="simple"><person-group person-group-type="author"><name name-style="western"><surname>Ronco</surname><given-names>Fabrizia</given-names></name><name name-style="western"><surname>Matschiner</surname><given-names>Michael</given-names></name><name name-style="western"><surname>Böhne</surname><given-names>Astrid</given-names></name><name name-style="western"><surname>Boila</surname><given-names>Anna</given-names></name><name name-style="western"><surname>Büscher</surname><given-names>Heinz H.</given-names></name><name name-style="western"><surname>El Taher</surname><given-names>Athimed</given-names></name><name name-style="western"><surname>Indermaur</surname><given-names>Adrian</given-names></name><name name-style="western"><surname>Malinsky</surname><given-names>Milan</given-names></name><name name-style="western"><surname>Ricci</surname><given-names>Virginie</given-names></name><name name-style="western"><surname>Kahmen</surname><given-names>Ansgar</given-names></name><name name-style="western"><surname>Jentoft</surname><given-names>Sissel</given-names></name><name name-style="western"><surname>Salzburger</surname><given-names>Walter</given-names></name></person-group><year>2021</year><article-title>Drivers and dynamics of a massive adaptive radiation in cichlid fishes</article-title><source>Nature</source><volume>589</volume><issue>7840</issue><fpage>76</fpage><lpage>81</lpage><uri xlink:type="simple">http://www.nature.com/articles/s41586-020-2930-4</uri><pub-id pub-id-type="doi">10.1038/s41586-020-2930-4</pub-id></element-citation></ref></ref-list></tp:taxon-treatment>
