# Supplementary material for: African cichlid fishes: morphological data and taxonomic insights from a genus-level survey of supraneurals, pterygiophores, and vertebral counts (Ovalentaria, Blenniiformes, Cichlidae, Pseudocrenilabrinae)
Source: Biodivers Data J. 2024 Oct 18;12:e130707. doi: 10.3897/BDJ.12.e130707 (PMC11512106; doi:10.3897/BDJ.12.e130707)
Supplement: XML Treatment for Rhamphochromina [file BDJ.12.e130707-treatment4.xml]

<!DOCTYPE tp:taxon-treatment
  PUBLIC "-//TaxonX//DTD Taxonomic Treatment Publishing DTD v0 20100105//EN" "tax-treatment-NSO.dtd">
<tp:taxon-treatment xmlns:tp="http://www.plazi.org/taxpub"><tp:treatment-meta><mixed-citation publication-type="journal"><person-group><name><surname>Oliver</surname><given-names>Michael K.</given-names></name></person-group><article-title>African cichlid fishes: morphological data and taxonomic insights from a genus-level survey of supraneurals, pterygiophores, and vertebral counts (Ovalentaria, <tp:taxon-name><tp:taxon-name-part taxon-name-part-type="order">Blenniiformes</tp:taxon-name-part></tp:taxon-name>, <tp:taxon-name><tp:taxon-name-part taxon-name-part-type="family">Cichlidae</tp:taxon-name-part></tp:taxon-name>, <tp:taxon-name><tp:taxon-name-part taxon-name-part-type="subfamily">Pseudocrenilabrinae</tp:taxon-name-part></tp:taxon-name>)</article-title><source>Biodivers Data J</source><day>18</day><month>10</month><year>2024</year><volume>12</volume><pub-id pub-id-type="doi">10.3897/BDJ.12.e130707</pub-id></mixed-citation></tp:treatment-meta><tp:nomenclature><tp:taxon-name>
            <object-id xmlns:xlink="http://www.w3.org/1999/xlink" content-type="arpha" xlink:type="simple">C7743224-9D58-581E-ABAF-BDDF23BC009C</object-id>
            <tp:taxon-name-part taxon-name-part-type="subtribe">Rhamphochromina</tp:taxon-name-part>
            <object-id xmlns:xlink="http://www.w3.org/1999/xlink" content-type="zoobank" xlink:type="simple" object-id-type="ZooBank">0B6816A1-6D72-42FC-9EEF-7D700DE324FB</object-id>
          </tp:taxon-name><tp:taxon-authority>Oliver, 2024</tp:taxon-authority><tp:taxon-status xmlns:xlink="http://www.w3.org/1999/xlink" xlink:type="simple">new subtribe</tp:taxon-status></tp:nomenclature><tp:treatment-sec sec-type="Description"><title>Description</title><p>Sometimes called the Lake Malawi “pelagic subradiation”, this clade is distinguished most definitively by a large (&gt; 3.5 million base pairs) inversion at astCal1.2 coordinates 4,788,189 to 8,315,641 bp on chromosome 20 in at least <italic><tp:taxon-name><tp:taxon-name-part taxon-name-part-type="genus" reg="Diplotaxodon">Diplotaxodon</tp:taxon-name-part></tp:taxon-name></italic> and <italic><tp:taxon-name><tp:taxon-name-part taxon-name-part-type="genus" reg="Rhamphochromis">Rhamphochromis</tp:taxon-name-part></tp:taxon-name></italic> spp.; the single <italic><tp:taxon-name><tp:taxon-name-part taxon-name-part-type="genus" reg="Pallidochromis">Pallidochromis</tp:taxon-name-part></tp:taxon-name></italic> species has not yet been studied (<xref ref-type="bibr" rid="B11990656">Blumer et al. 2024</xref>: p. 24 of supplementary text). This inversion is absent in the other Lake Malawi subtribes, with one exception (see Notes, below). The subtribe is also distinguishable from other Lake Malawi "haplochromines" by the following, in combination: pelagic, mid-water to deep-living species with predatory facies preying on fishes or zooplankton (versus demersal or epibenthic species found over sandy, muddy or rocky substrates or habitats intermediate between these and with widely varying diet, often fishes or zooplankton, but also specialists on benthic invertebrates, epilithic or epiphytic algae or even fish scales and fins); all jaw teeth simple, unicuspid, those of the outer row widely spaced in most species (versus jaw teeth unicuspid, bicuspid or tricuspid, the outer jaw teeth usually more closely spaced); absence (loss) of the plesiomorphic dark vertical bars and usually also absence of a mid-lateral horizontal stripe, resulting in the flanks of individuals being plain silver, grey, blackish or countershaded with no distinct melanic markings, except for a thin mid-lateral stripe in <italic><tp:taxon-name><tp:taxon-name-part taxon-name-part-type="genus" reg="Rhamphochromis">Rhamphochromis</tp:taxon-name-part><tp:taxon-name-part taxon-name-part-type="species" reg="esox">esox</tp:taxon-name-part></tp:taxon-name></italic> and <italic><tp:taxon-name><tp:taxon-name-part taxon-name-part-type="genus" reg="Rhamphochromis">R.</tp:taxon-name-part></tp:taxon-name></italic> sp. “stripe” (versus distinct melanic patterns present, visible at least in the "fright pattern" and in females and non-breeding males; vertical bars usually present, often in addition to darker markings such as spots, longitudinal stripe(s) or an oblique stripe). Vertebral and pterygiophore counts and most-frequent insertion patterns of the latter, are summarised in Tables <xref ref-type="table" rid="T11436230">1</xref>, <xref ref-type="table" rid="T11443966">2</xref>, but do not separate members of <tp:taxon-name><tp:taxon-name-part taxon-name-part-type="subtribe">Rhamphochromina</tp:taxon-name-part></tp:taxon-name> from those of <tp:taxon-name><tp:taxon-name-part taxon-name-part-type="subtribe">Cyrtocarina</tp:taxon-name-part></tp:taxon-name>. However, non-overlapping counts of vertebrae posterior to those bracketing the last occupied dorsal insertion space separate <tp:taxon-name><tp:taxon-name-part taxon-name-part-type="subtribe">Rhamphochromina</tp:taxon-name-part></tp:taxon-name> from <tp:taxon-name><tp:taxon-name-part taxon-name-part-type="subtribe">Pseudotropheina</tp:taxon-name-part></tp:taxon-name> (10–13 and 6–9, respectively). Total vertebrae are 33–40 in <tp:taxon-name><tp:taxon-name-part taxon-name-part-type="subtribe">Rhamphochromina</tp:taxon-name-part></tp:taxon-name> versus 28–33 in <tp:taxon-name><tp:taxon-name-part taxon-name-part-type="subtribe">Pseudotropheina</tp:taxon-name-part></tp:taxon-name>, 29–35 in <tp:taxon-name><tp:taxon-name-part taxon-name-part-type="subtribe">Cyrtocarina</tp:taxon-name-part></tp:taxon-name>.</p><p><bold>Type genus</bold>: <italic><tp:taxon-name><tp:taxon-name-part taxon-name-part-type="genus" reg="Rhamphochromis">Rhamphochromis</tp:taxon-name-part></tp:taxon-name></italic> Regan, 1922</p><p><bold>Included genera</bold>: <italic><tp:taxon-name><tp:taxon-name-part taxon-name-part-type="genus" reg="Diplotaxodon">Diplotaxodon</tp:taxon-name-part></tp:taxon-name></italic> Trewavas, 1935; <italic><tp:taxon-name><tp:taxon-name-part taxon-name-part-type="genus" reg="Pallidochromis">Pallidochromis</tp:taxon-name-part></tp:taxon-name></italic> Turner, 1994; <italic><tp:taxon-name><tp:taxon-name-part taxon-name-part-type="genus" reg="Rhamphochromis">Rhamphochromis</tp:taxon-name-part></tp:taxon-name></italic> Regan, 1922.</p></tp:treatment-sec><tp:treatment-sec sec-type="Distribution"><title>Distribution</title><p>Lakes Malawi, Malombe, Chilingali and Kingiri and the upper Shire River.</p></tp:treatment-sec><tp:treatment-sec sec-type="Notes"><title>Notes</title><p><xref ref-type="bibr" rid="B11740196">Turner et al. (2004)</xref> had already suggested, based on a mitochondrial phylogeny, that <italic><tp:taxon-name><tp:taxon-name-part taxon-name-part-type="genus" reg="Rhamphochromis">Rhamphochromis</tp:taxon-name-part></tp:taxon-name></italic> is monophyletic and that its sister group consists of <italic><tp:taxon-name><tp:taxon-name-part taxon-name-part-type="genus" reg="Diplotaxodon">Diplotaxodon</tp:taxon-name-part></tp:taxon-name></italic> plus <italic><tp:taxon-name><tp:taxon-name-part taxon-name-part-type="genus" reg="Pallidochromis">Pallidochromis</tp:taxon-name-part></tp:taxon-name></italic>. The discovery by <xref ref-type="bibr" rid="B11990656">Blumer et al. (2024)</xref> of the shared chromosome 2 inversion largely confirms that suggestion, although <italic><tp:taxon-name><tp:taxon-name-part taxon-name-part-type="genus" reg="Pallidochromis">Pallidochromis</tp:taxon-name-part><tp:taxon-name-part taxon-name-part-type="species" reg="tokolosh">tokolosh</tp:taxon-name-part></tp:taxon-name></italic> has not yet been examined. Subsequent to the divergence of <italic><tp:taxon-name><tp:taxon-name-part taxon-name-part-type="genus" reg="Rhamphochromis">Rhamphochromis</tp:taxon-name-part></tp:taxon-name></italic> and <italic><tp:taxon-name><tp:taxon-name-part taxon-name-part-type="genus" reg="Diplotaxodon">Diplotaxodon</tp:taxon-name-part></tp:taxon-name></italic> from their common ancestor, this inversion was apparently passed to the ancestor of the “benthic” subradiation (a part of <tp:taxon-name><tp:taxon-name-part taxon-name-part-type="subtribe">Cyrtocarina</tp:taxon-name-part></tp:taxon-name>) through hybridisation with a <italic><tp:taxon-name><tp:taxon-name-part taxon-name-part-type="genus" reg="Diplotaxodon">Diplotaxodon</tp:taxon-name-part></tp:taxon-name></italic> (<xref ref-type="bibr" rid="B11990656">Blumer et al. 2024</xref>). Thus the chromosome 20 inversion does not define a strictly monophyletic group. The other characteristics listed in the diagnosis, however, will distinguish <tp:taxon-name><tp:taxon-name-part taxon-name-part-type="subtribe">Rhamphochromina</tp:taxon-name-part></tp:taxon-name> from “benthic” species.</p></tp:treatment-sec><tp:treatment-sec><!--Section generated to contain objects referenced in tp:taxon-treatment.--><table-wrap id="T11436230" position="float" orientation="portrait"><label>Table 1.</label><caption><p>Summary of variation in counts of vertebrae and pterygiophores observed in <tp:taxon-name><tp:taxon-name-part taxon-name-part-type="family">Cichlidae</tp:taxon-name-part></tp:taxon-name> by subfamily, tribe and subtribe. Data for <tp:taxon-name><tp:taxon-name-part taxon-name-part-type="family">Polycentridae</tp:taxon-name-part></tp:taxon-name> (outgroup) are also given. Subfamilies and pseudocrenilabrine tribes are arranged in approximate order of estimated branching from basal to terminal (Fig. <xref ref-type="fig" rid="F11434386">3</xref>). Values for serranochromines exclude data from specimens of “<italic><tp:taxon-name><tp:taxon-name-part taxon-name-part-type="genus" reg="Chetia">Chetia</tp:taxon-name-part></tp:taxon-name></italic>? sp.”, which were likely misidentified. <tp:taxon-name><tp:taxon-name-part taxon-name-part-type="tribe">Pseudocrenilabrini</tp:taxon-name-part></tp:taxon-name> <italic>incertae sedis</italic> includes all riverine and lacustrine genera and species not included in the other groupings within this tribe (see <underline>Taxon treatments</underline>). Numbers in parentheses indicate counts in atypical (malformed) specimens. See Suppl. materials <xref ref-type="supplementary-material" rid="S11457566">2</xref>, <xref ref-type="supplementary-material" rid="S11475097">3</xref>, <xref ref-type="supplementary-material" rid="S11475098">4</xref>, <xref ref-type="supplementary-material" rid="S11458421">5</xref>, <xref ref-type="supplementary-material" rid="S11475099">6</xref>, <xref ref-type="supplementary-material" rid="S11458423">7</xref> for complete data on all counts of these structures in all species studied. <bold>Abbreviations</bold>: Ant, anterior; APt, anal pterygiophores; C–PreC, caudal minus precaudal; DIS, dorsal insertion space; DPt, dorsal pterygiophores; HSp1, first haemal spine; IHS, interhemal spaces; L., lake; post, posterior to; PreC, precaudal; Pt, pterygiophore.</p></caption><table rules="all" border="0"><tbody><tr><td rowspan="2" colspan="1">FAMILY: Subfamily or Tribe / Subtribe</td><td rowspan="1" colspan="4">Vertebrae</td><td rowspan="1" colspan="2">Vertebrae post last occupied:</td><td rowspan="1" colspan="1"/><td rowspan="1" colspan="2">Anal pterygiophores</td><td rowspan="2" colspan="1">Total DPt minus total APt</td><td rowspan="2" colspan="1">Longest series 1 Pt per DIS</td></tr><tr><td rowspan="1" colspan="1">PreC</td><td rowspan="1" colspan="1">Caudal</td><td rowspan="1" colspan="1">Total</td><td rowspan="1" colspan="1">C–PreC</td><td rowspan="1" colspan="1">DIS</td><td rowspan="1" colspan="1">IHS</td><td rowspan="1" colspan="1">Total DPt</td><td rowspan="1" colspan="1">Ant to HSp1</td><td rowspan="1" colspan="1">Total</td></tr><tr><td rowspan="1" colspan="1">
              <tp:taxon-name><tp:taxon-name-part taxon-name-part-type="family">POLYCENTRIDAE</tp:taxon-name-part></tp:taxon-name>
            </td><td rowspan="1" colspan="1">9–11</td><td rowspan="1" colspan="1">13–15</td><td rowspan="1" colspan="1">22–26</td><td rowspan="1" colspan="1">3–4</td><td rowspan="1" colspan="1">3–6</td><td rowspan="1" colspan="1">3–8</td><td rowspan="1" colspan="1">22–26</td><td rowspan="1" colspan="1">1–3</td><td rowspan="1" colspan="1">22–26</td><td rowspan="1" colspan="1">4–13</td><td rowspan="1" colspan="1">4–10</td></tr><tr><td rowspan="1" colspan="1"><tp:taxon-name><tp:taxon-name-part taxon-name-part-type="family">CICHLIDAE</tp:taxon-name-part></tp:taxon-name>: <tp:taxon-name><tp:taxon-name-part taxon-name-part-type="subfamily">Etroplinae</tp:taxon-name-part></tp:taxon-name></td><td rowspan="1" colspan="1">12–16</td><td rowspan="1" colspan="1">14–19</td><td rowspan="1" colspan="1">27–34</td><td rowspan="1" colspan="1">–1–4</td><td rowspan="1" colspan="1">4–5</td><td rowspan="1" colspan="1">4–6</td><td rowspan="1" colspan="1">25–33</td><td rowspan="1" colspan="1">4–8</td><td rowspan="1" colspan="1">18–22</td><td rowspan="1" colspan="1">5–12</td><td rowspan="1" colspan="1">15–18</td></tr><tr><td rowspan="1" colspan="1">
              <tp:taxon-name><tp:taxon-name-part taxon-name-part-type="subfamily">Ptychochrominae</tp:taxon-name-part></tp:taxon-name>
            </td><td rowspan="1" colspan="1">12–16</td><td rowspan="1" colspan="1">14–19</td><td rowspan="1" colspan="1">27–33</td><td rowspan="1" colspan="1">–2–5</td><td rowspan="1" colspan="1">7–12</td><td rowspan="1" colspan="1">7–11</td><td rowspan="1" colspan="1">21–25</td><td rowspan="1" colspan="1">1–2</td><td rowspan="1" colspan="1">9–12</td><td rowspan="1" colspan="1">10–15</td><td rowspan="1" colspan="1">8–15</td></tr><tr><td rowspan="1" colspan="1">
              <tp:taxon-name><tp:taxon-name-part taxon-name-part-type="subfamily">Cichlinae</tp:taxon-name-part></tp:taxon-name>
            </td><td rowspan="1" colspan="1">12–20</td><td rowspan="1" colspan="1">11–19</td><td rowspan="1" colspan="1">24–36</td><td rowspan="1" colspan="1">–5–5</td><td rowspan="1" colspan="1">4–11</td><td rowspan="1" colspan="1">3–11</td><td rowspan="1" colspan="1">21–32</td><td rowspan="1" colspan="1">1–2</td><td rowspan="1" colspan="1">8–21</td><td rowspan="1" colspan="1">6–21</td><td rowspan="1" colspan="1">(6) 12–22</td></tr><tr><td rowspan="1" colspan="1"><tp:taxon-name><tp:taxon-name-part taxon-name-part-type="subfamily">Pseudocrenilabrinae</tp:taxon-name-part></tp:taxon-name>:</td><td rowspan="1" colspan="1"/><td rowspan="1" colspan="1"/><td rowspan="1" colspan="1"/><td rowspan="1" colspan="1"/><td rowspan="1" colspan="1"/><td rowspan="1" colspan="1"/><td rowspan="1" colspan="1"/><td rowspan="1" colspan="1"/><td rowspan="1" colspan="1"/><td rowspan="1" colspan="1"/><td rowspan="1" colspan="1"/></tr><tr><td rowspan="1" colspan="1">
              <tp:taxon-name><tp:taxon-name-part taxon-name-part-type="tribe">Heterochromini</tp:taxon-name-part></tp:taxon-name>
            </td><td rowspan="1" colspan="1">13</td><td rowspan="1" colspan="1">14</td><td rowspan="1" colspan="1">27</td><td rowspan="1" colspan="1">1</td><td rowspan="1" colspan="1">5–6</td><td rowspan="1" colspan="1">6–7</td><td rowspan="1" colspan="1">27–28</td><td rowspan="1" colspan="1">1–2</td><td rowspan="1" colspan="1">10–11</td><td rowspan="1" colspan="1">17–18</td><td rowspan="1" colspan="1">10–13</td></tr><tr><td rowspan="1" colspan="1">
              <tp:taxon-name><tp:taxon-name-part taxon-name-part-type="tribe">Tylochromini</tp:taxon-name-part></tp:taxon-name>
            </td><td rowspan="1" colspan="1">14–15</td><td rowspan="1" colspan="1">16–17</td><td rowspan="1" colspan="1">31</td><td rowspan="1" colspan="1">1–3</td><td rowspan="1" colspan="1">7–8</td><td rowspan="1" colspan="1">9–10</td><td rowspan="1" colspan="1">28</td><td rowspan="1" colspan="1">1</td><td rowspan="1" colspan="1">8–9</td><td rowspan="1" colspan="1">19–20</td><td rowspan="1" colspan="1">15–17</td></tr><tr><td rowspan="1" colspan="1">
              <tp:taxon-name><tp:taxon-name-part taxon-name-part-type="tribe">Hemichromini</tp:taxon-name-part></tp:taxon-name>
            </td><td rowspan="1" colspan="1">12–15</td><td rowspan="1" colspan="1">12–17</td><td rowspan="1" colspan="1">25–29</td><td rowspan="1" colspan="1">–2–5</td><td rowspan="1" colspan="1">6–8</td><td rowspan="1" colspan="1">6–8</td><td rowspan="1" colspan="1">22–25</td><td rowspan="1" colspan="1">1–2</td><td rowspan="1" colspan="1">8–10</td><td rowspan="1" colspan="1">13–16</td><td rowspan="1" colspan="1">12–17</td></tr><tr><td rowspan="1" colspan="1">
              <tp:taxon-name><tp:taxon-name-part taxon-name-part-type="tribe">Chromidotilapiini</tp:taxon-name-part></tp:taxon-name>
            </td><td rowspan="1" colspan="1">12–15</td><td rowspan="1" colspan="1">12–20</td><td rowspan="1" colspan="1">25–34</td><td rowspan="1" colspan="1">–3–7</td><td rowspan="1" colspan="1">4–8</td><td rowspan="1" colspan="1">5–10</td><td rowspan="1" colspan="1">23–30</td><td rowspan="1" colspan="1">0–2</td><td rowspan="1" colspan="1">6–12</td><td rowspan="1" colspan="1">13–19</td><td rowspan="1" colspan="1">(6) 13–25</td></tr><tr><td rowspan="1" colspan="1">
              <tp:taxon-name><tp:taxon-name-part taxon-name-part-type="tribe">Etiini</tp:taxon-name-part></tp:taxon-name>
            </td><td rowspan="1" colspan="1">14</td><td rowspan="1" colspan="1">12</td><td rowspan="1" colspan="1">26</td><td rowspan="1" colspan="1">–2</td><td rowspan="1" colspan="1">6</td><td rowspan="1" colspan="1">6</td><td rowspan="1" colspan="1">24</td><td rowspan="1" colspan="1">1–2</td><td rowspan="1" colspan="1">9</td><td rowspan="1" colspan="1">15</td><td rowspan="1" colspan="1">14</td></tr><tr><td rowspan="1" colspan="1">
              <tp:taxon-name><tp:taxon-name-part taxon-name-part-type="tribe">Oreochromini</tp:taxon-name-part></tp:taxon-name>
            </td><td rowspan="1" colspan="1"/><td rowspan="1" colspan="1"/><td rowspan="1" colspan="1"/><td rowspan="1" colspan="1"/><td rowspan="1" colspan="1"/><td rowspan="1" colspan="1"/><td rowspan="1" colspan="1"/><td rowspan="1" colspan="1"/><td rowspan="1" colspan="1"/><td rowspan="1" colspan="1"/><td rowspan="1" colspan="1"/></tr><tr><td rowspan="1" colspan="1">Middle East</td><td rowspan="1" colspan="1">14–15</td><td rowspan="1" colspan="1">14–15</td><td rowspan="1" colspan="1">29–30</td><td rowspan="1" colspan="1">–1–1</td><td rowspan="1" colspan="1">7–9</td><td rowspan="1" colspan="1">7–9</td><td rowspan="1" colspan="1">23–25</td><td rowspan="1" colspan="1">1</td><td rowspan="1" colspan="1">9–10</td><td rowspan="1" colspan="1">14–16</td><td rowspan="1" colspan="1">14–15</td></tr><tr><td rowspan="1" colspan="1">Riverine (African)</td><td rowspan="1" colspan="1">13–18</td><td rowspan="1" colspan="1">12–16</td><td rowspan="1" colspan="1">26–33</td><td rowspan="1" colspan="1">–3–1</td><td rowspan="1" colspan="1">6–8</td><td rowspan="1" colspan="1">6–9</td><td rowspan="1" colspan="1">23–30</td><td rowspan="1" colspan="1">1–2</td><td rowspan="1" colspan="1">7–13</td><td rowspan="1" colspan="1">14–18</td><td rowspan="1" colspan="1">14–19</td></tr><tr><td rowspan="1" colspan="1">L. Barombi</td><td rowspan="1" colspan="1">13–15</td><td rowspan="1" colspan="1">14–15</td><td rowspan="1" colspan="1">27–29</td><td rowspan="1" colspan="1">–1–2</td><td rowspan="1" colspan="1">6–8</td><td rowspan="1" colspan="1">7–8</td><td rowspan="1" colspan="1">23–26</td><td rowspan="1" colspan="1">1–2</td><td rowspan="1" colspan="1">9–11</td><td rowspan="1" colspan="1">13–16</td><td rowspan="1" colspan="1">14–16</td></tr><tr><td rowspan="1" colspan="1">L. Tanganyika</td><td rowspan="1" colspan="1">16</td><td rowspan="1" colspan="1">15</td><td rowspan="1" colspan="1">31</td><td rowspan="1" colspan="1">–1</td><td rowspan="1" colspan="1">7</td><td rowspan="1" colspan="1">7–8</td><td rowspan="1" colspan="1">28–29</td><td rowspan="1" colspan="1">1–2</td><td rowspan="1" colspan="1">10–11</td><td rowspan="1" colspan="1">17–19</td><td rowspan="1" colspan="1">17</td></tr><tr><td rowspan="1" colspan="1">
              <tp:taxon-name><tp:taxon-name-part taxon-name-part-type="tribe">Gobiocichlini</tp:taxon-name-part></tp:taxon-name>
            </td><td rowspan="1" colspan="1">17–18</td><td rowspan="1" colspan="1">15–19</td><td rowspan="1" colspan="1">32–37</td><td rowspan="1" colspan="1">–2–1</td><td rowspan="1" colspan="1">5–8</td><td rowspan="1" colspan="1">8–10</td><td rowspan="1" colspan="1">28–32</td><td rowspan="1" colspan="1">0–2</td><td rowspan="1" colspan="1">8–13</td><td rowspan="1" colspan="1">16–23</td><td rowspan="1" colspan="1">18–28</td></tr><tr><td rowspan="1" colspan="1">
              <tp:taxon-name><tp:taxon-name-part taxon-name-part-type="tribe">Coelotilapiini</tp:taxon-name-part></tp:taxon-name>
            </td><td rowspan="1" colspan="1">15</td><td rowspan="1" colspan="1">13</td><td rowspan="1" colspan="1">28</td><td rowspan="1" colspan="1">–2</td><td rowspan="1" colspan="1">6</td><td rowspan="1" colspan="1">6</td><td rowspan="1" colspan="1">27</td><td rowspan="1" colspan="1">1</td><td rowspan="1" colspan="1">9</td><td rowspan="1" colspan="1">18</td><td rowspan="1" colspan="1">15</td></tr><tr><td rowspan="1" colspan="1">
              <tp:taxon-name><tp:taxon-name-part taxon-name-part-type="tribe">Heterotilapiini</tp:taxon-name-part></tp:taxon-name>
            </td><td rowspan="1" colspan="1">15</td><td rowspan="1" colspan="1">13</td><td rowspan="1" colspan="1">28</td><td rowspan="1" colspan="1">–2</td><td rowspan="1" colspan="1">5–6</td><td rowspan="1" colspan="1">6</td><td rowspan="1" colspan="1">28–30</td><td rowspan="1" colspan="1">1–2</td><td rowspan="1" colspan="1">11–12</td><td rowspan="1" colspan="1">16–18</td><td rowspan="1" colspan="1">14–15</td></tr><tr><td rowspan="1" colspan="1">
              <tp:taxon-name><tp:taxon-name-part taxon-name-part-type="tribe">Coptodonini</tp:taxon-name-part></tp:taxon-name>
            </td><td rowspan="1" colspan="1">14–16</td><td rowspan="1" colspan="1">12–15</td><td rowspan="1" colspan="1">27–31</td><td rowspan="1" colspan="1">–4–1</td><td rowspan="1" colspan="1">5–7</td><td rowspan="1" colspan="1">5–8</td><td rowspan="1" colspan="1">25–28</td><td rowspan="1" colspan="1">1–2</td><td rowspan="1" colspan="1">8–12</td><td rowspan="1" colspan="1">15–18</td><td rowspan="1" colspan="1">12–17</td></tr><tr><td rowspan="1" colspan="1">
              <tp:taxon-name><tp:taxon-name-part taxon-name-part-type="tribe">Tilapiini</tp:taxon-name-part></tp:taxon-name>
            </td><td rowspan="1" colspan="1">13–15</td><td rowspan="1" colspan="1">13–14</td><td rowspan="1" colspan="1">26–28</td><td rowspan="1" colspan="1">–2–0</td><td rowspan="1" colspan="1">5–8</td><td rowspan="1" colspan="1">6–7</td><td rowspan="1" colspan="1">23–26</td><td rowspan="1" colspan="1">1–2</td><td rowspan="1" colspan="1">8–11</td><td rowspan="1" colspan="1">12–18</td><td rowspan="1" colspan="1">13–15</td></tr><tr><td rowspan="1" colspan="1">
              <tp:taxon-name><tp:taxon-name-part taxon-name-part-type="tribe">Steatocranini</tp:taxon-name-part></tp:taxon-name>
            </td><td rowspan="1" colspan="1">15–16</td><td rowspan="1" colspan="1">14–16</td><td rowspan="1" colspan="1">30–31</td><td rowspan="1" colspan="1">–2–1</td><td rowspan="1" colspan="1">5–6</td><td rowspan="1" colspan="1">7–8</td><td rowspan="1" colspan="1">27–28</td><td rowspan="1" colspan="1">1</td><td rowspan="1" colspan="1">7–8</td><td rowspan="1" colspan="1">19–21</td><td rowspan="1" colspan="1">19</td></tr><tr><td rowspan="1" colspan="1">
              <tp:taxon-name><tp:taxon-name-part taxon-name-part-type="tribe">Pelmatolapiini</tp:taxon-name-part></tp:taxon-name>
            </td><td rowspan="1" colspan="1">15</td><td rowspan="1" colspan="1">13</td><td rowspan="1" colspan="1">28</td><td rowspan="1" colspan="1">–2</td><td rowspan="1" colspan="1">6</td><td rowspan="1" colspan="1">5–6</td><td rowspan="1" colspan="1">28</td><td rowspan="1" colspan="1">1–2</td><td rowspan="1" colspan="1">11–12</td><td rowspan="1" colspan="1">16–17</td><td rowspan="1" colspan="1">15</td></tr><tr><td rowspan="1" colspan="1">
              <tp:taxon-name><tp:taxon-name-part taxon-name-part-type="tribe">Boulengerochromini</tp:taxon-name-part></tp:taxon-name>
            </td><td rowspan="1" colspan="1">16</td><td rowspan="1" colspan="1">18–19</td><td rowspan="1" colspan="1">34–35</td><td rowspan="1" colspan="1">2–3</td><td rowspan="1" colspan="1">10</td><td rowspan="1" colspan="1">10–11</td><td rowspan="1" colspan="1">29–30</td><td rowspan="1" colspan="1">1</td><td rowspan="1" colspan="1">10–11</td><td rowspan="1" colspan="1">19–20</td><td rowspan="1" colspan="1">15–16</td></tr><tr><td rowspan="1" colspan="1">
              <tp:taxon-name><tp:taxon-name-part taxon-name-part-type="tribe">Bathybatini</tp:taxon-name-part></tp:taxon-name>
            </td><td rowspan="1" colspan="1">11–18</td><td rowspan="1" colspan="1">18–22</td><td rowspan="1" colspan="1">30–40</td><td rowspan="1" colspan="1">3–8</td><td rowspan="1" colspan="1">9–13</td><td rowspan="1" colspan="1">9–12</td><td rowspan="1" colspan="1">20–32</td><td rowspan="1" colspan="1">1–2</td><td rowspan="1" colspan="1">8–18</td><td rowspan="1" colspan="1">9–14</td><td rowspan="1" colspan="1">12–17</td></tr><tr><td rowspan="1" colspan="1">
              <tp:taxon-name><tp:taxon-name-part taxon-name-part-type="tribe">Lamprologini</tp:taxon-name-part></tp:taxon-name>
            </td><td rowspan="1" colspan="1">11–17</td><td rowspan="1" colspan="1">16–22</td><td rowspan="1" colspan="1">27–37</td><td rowspan="1" colspan="1">0–10</td><td rowspan="1" colspan="1">5–11</td><td rowspan="1" colspan="1">6–12</td><td rowspan="1" colspan="1">23–29</td><td rowspan="1" colspan="1">1–4</td><td rowspan="1" colspan="1">9–16</td><td rowspan="1" colspan="1">11–19</td><td rowspan="1" colspan="1">17–23</td></tr><tr><td rowspan="1" colspan="1">
              <tp:taxon-name><tp:taxon-name-part taxon-name-part-type="tribe">Cyphotilapiini</tp:taxon-name-part></tp:taxon-name>
            </td><td rowspan="1" colspan="1">15–17</td><td rowspan="1" colspan="1">15–16</td><td rowspan="1" colspan="1">32</td><td rowspan="1" colspan="1">–2–0</td><td rowspan="1" colspan="1">7–8</td><td rowspan="1" colspan="1">8–9</td><td rowspan="1" colspan="1">26–27</td><td rowspan="1" colspan="1">1–2</td><td rowspan="1" colspan="1">8–9</td><td rowspan="1" colspan="1">17–19</td><td rowspan="1" colspan="1">16–20</td></tr><tr><td rowspan="1" colspan="1">
              <tp:taxon-name><tp:taxon-name-part taxon-name-part-type="tribe">Ectodini</tp:taxon-name-part></tp:taxon-name>
            </td><td rowspan="1" colspan="1">13–17</td><td rowspan="1" colspan="1">17–25</td><td rowspan="1" colspan="1">32–39</td><td rowspan="1" colspan="1">1–11</td><td rowspan="1" colspan="1">7–11</td><td rowspan="1" colspan="1">9–14</td><td rowspan="1" colspan="1">24–31</td><td rowspan="1" colspan="1">1–3</td><td rowspan="1" colspan="1">8–12</td><td rowspan="1" colspan="1">12–19</td><td rowspan="1" colspan="1">(12) 19–26</td></tr><tr><td rowspan="1" colspan="1">
              <tp:taxon-name><tp:taxon-name-part taxon-name-part-type="tribe">Limnochromini</tp:taxon-name-part></tp:taxon-name>
            </td><td rowspan="1" colspan="1">13–16</td><td rowspan="1" colspan="1">17–19</td><td rowspan="1" colspan="1">30–35</td><td rowspan="1" colspan="1">2–5</td><td rowspan="1" colspan="1">8–10</td><td rowspan="1" colspan="1">9–11</td><td rowspan="1" colspan="1">22–28</td><td rowspan="1" colspan="1">1–2</td><td rowspan="1" colspan="1">8–10</td><td rowspan="1" colspan="1">14–18</td><td rowspan="1" colspan="1">(13) 16–22</td></tr><tr><td rowspan="1" colspan="1">
              <tp:taxon-name><tp:taxon-name-part taxon-name-part-type="tribe">Cyprichromini</tp:taxon-name-part></tp:taxon-name>
            </td><td rowspan="1" colspan="1">16–21</td><td rowspan="1" colspan="1">17–20</td><td rowspan="1" colspan="1">35–40</td><td rowspan="1" colspan="1">–3–4</td><td rowspan="1" colspan="1">10–12</td><td rowspan="1" colspan="1">11–13</td><td rowspan="1" colspan="1">26–30</td><td rowspan="1" colspan="1">0–7</td><td rowspan="1" colspan="1">8–14</td><td rowspan="1" colspan="1">14–19</td><td rowspan="1" colspan="1">18–23</td></tr><tr><td rowspan="1" colspan="1">
              <tp:taxon-name><tp:taxon-name-part taxon-name-part-type="tribe">Benthochromini</tp:taxon-name-part></tp:taxon-name>
            </td><td rowspan="1" colspan="1">17–18</td><td rowspan="1" colspan="1">18–19</td><td rowspan="1" colspan="1">35–37</td><td rowspan="1" colspan="1">0–2</td><td rowspan="1" colspan="1">9–10</td><td rowspan="1" colspan="1">9–10</td><td rowspan="1" colspan="1">27–29</td><td rowspan="1" colspan="1">1</td><td rowspan="1" colspan="1">10–11</td><td rowspan="1" colspan="1">16–18</td><td rowspan="1" colspan="1">19–23</td></tr><tr><td rowspan="1" colspan="1">
              <tp:taxon-name><tp:taxon-name-part taxon-name-part-type="tribe">Perissodini</tp:taxon-name-part></tp:taxon-name>
            </td><td rowspan="1" colspan="1">15–18</td><td rowspan="1" colspan="1">18–21</td><td rowspan="1" colspan="1">34–39</td><td rowspan="1" colspan="1">2–4</td><td rowspan="1" colspan="1">8–11</td><td rowspan="1" colspan="1">9–12</td><td rowspan="1" colspan="1">27–32</td><td rowspan="1" colspan="1">1–2</td><td rowspan="1" colspan="1">10–13</td><td rowspan="1" colspan="1">16–20</td><td rowspan="1" colspan="1">16–24</td></tr><tr><td rowspan="1" colspan="1">
              <tp:taxon-name><tp:taxon-name-part taxon-name-part-type="tribe">Eretmodini</tp:taxon-name-part></tp:taxon-name>
            </td><td rowspan="1" colspan="1">13–14</td><td rowspan="1" colspan="1">16–17</td><td rowspan="1" colspan="1">29–30</td><td rowspan="1" colspan="1">2–4</td><td rowspan="1" colspan="1">4–5</td><td rowspan="1" colspan="1">8–9</td><td rowspan="1" colspan="1">26–27</td><td rowspan="1" colspan="1">1–2</td><td rowspan="1" colspan="1">8–9</td><td rowspan="1" colspan="1">18–19</td><td rowspan="1" colspan="1">19–21</td></tr><tr><td rowspan="1" colspan="1"><tp:taxon-name><tp:taxon-name-part taxon-name-part-type="tribe">Pseudocrenilabrini</tp:taxon-name-part></tp:taxon-name>:</td><td rowspan="1" colspan="1"/><td rowspan="1" colspan="1"/><td rowspan="1" colspan="1"/><td rowspan="1" colspan="1"/><td rowspan="1" colspan="1"/><td rowspan="1" colspan="1"/><td rowspan="1" colspan="1"/><td rowspan="1" colspan="1"/><td rowspan="1" colspan="1"/><td rowspan="1" colspan="1"/><td rowspan="1" colspan="1"/></tr><tr><td rowspan="1" colspan="1">Serranochromines</td><td rowspan="1" colspan="1">15–17</td><td rowspan="1" colspan="1">15–19</td><td rowspan="1" colspan="1">31–36</td><td rowspan="1" colspan="1">–1–3</td><td rowspan="1" colspan="1">7–10</td><td rowspan="1" colspan="1">8–10</td><td rowspan="1" colspan="1">25–29</td><td rowspan="1" colspan="1">1–3</td><td rowspan="1" colspan="1">9–12</td><td rowspan="1" colspan="1">15–19</td><td rowspan="1" colspan="1">17–19</td></tr><tr><td rowspan="1" colspan="1">
              <tp:taxon-name><tp:taxon-name-part taxon-name-part-type="subtribe">Pseudocrenilabrina</tp:taxon-name-part></tp:taxon-name>
            </td><td rowspan="1" colspan="1">12–14</td><td rowspan="1" colspan="1">14–18</td><td rowspan="1" colspan="1">26–31</td><td rowspan="1" colspan="1">1–5</td><td rowspan="1" colspan="1">5–8</td><td rowspan="1" colspan="1">6–10</td><td rowspan="1" colspan="1">23–26</td><td rowspan="1" colspan="1">1–2</td><td rowspan="1" colspan="1">8–10</td><td rowspan="1" colspan="1">14–17</td><td rowspan="1" colspan="1">15–18</td></tr><tr><td rowspan="1" colspan="1">
              <tp:taxon-name><tp:taxon-name-part taxon-name-part-type="subtribe">Tropheina</tp:taxon-name-part></tp:taxon-name>
            </td><td rowspan="1" colspan="1">13–16</td><td rowspan="1" colspan="1">15–18</td><td rowspan="1" colspan="1">29–34</td><td rowspan="1" colspan="1">–1–4</td><td rowspan="1" colspan="1">5–9</td><td rowspan="1" colspan="1">6–10</td><td rowspan="1" colspan="1">23–28</td><td rowspan="1" colspan="1">1–2</td><td rowspan="1" colspan="1">8–11</td><td rowspan="1" colspan="1">15–19</td><td rowspan="1" colspan="1">15–19</td></tr><tr><td rowspan="1" colspan="1">
              <tp:taxon-name><tp:taxon-name-part taxon-name-part-type="subtribe">Cyrtocarina</tp:taxon-name-part></tp:taxon-name>
            </td><td rowspan="1" colspan="1">12–16</td><td rowspan="1" colspan="1">15–20</td><td rowspan="1" colspan="1">29–35</td><td rowspan="1" colspan="1">0–7</td><td rowspan="1" colspan="1">6–11</td><td rowspan="1" colspan="1">7–12</td><td rowspan="1" colspan="1">23–31</td><td rowspan="1" colspan="1">0–2</td><td rowspan="1" colspan="1">9–13</td><td rowspan="1" colspan="1">13–18</td><td rowspan="1" colspan="1">12–20</td></tr><tr><td rowspan="1" colspan="1">
              <tp:taxon-name><tp:taxon-name-part taxon-name-part-type="subtribe">Pseudotropheina</tp:taxon-name-part></tp:taxon-name>
            </td><td rowspan="1" colspan="1">13–16</td><td rowspan="1" colspan="1">15–17</td><td rowspan="1" colspan="1">28–33</td><td rowspan="1" colspan="1">–1–4</td><td rowspan="1" colspan="1">6–9</td><td rowspan="1" colspan="1">7–10</td><td rowspan="1" colspan="1">22–27</td><td rowspan="1" colspan="1">1–3</td><td rowspan="1" colspan="1">8–10</td><td rowspan="1" colspan="1">14–19</td><td rowspan="1" colspan="1">(13–14) 16–21</td></tr><tr><td rowspan="1" colspan="1">
              <tp:taxon-name><tp:taxon-name-part taxon-name-part-type="subtribe">Rhamphochromina</tp:taxon-name-part></tp:taxon-name>
            </td><td rowspan="1" colspan="1">14–18</td><td rowspan="1" colspan="1">17–22</td><td rowspan="1" colspan="1">33–40</td><td rowspan="1" colspan="1">–1–5</td><td rowspan="1" colspan="1">10–13</td><td rowspan="1" colspan="1">10–13</td><td rowspan="1" colspan="1">24–31</td><td rowspan="1" colspan="1">0–4</td><td rowspan="1" colspan="1">11–14</td><td rowspan="1" colspan="1">11–19</td><td rowspan="1" colspan="1">14–21</td></tr><tr><td rowspan="1" colspan="1">
              <italic>incertae sedis</italic>
            </td><td rowspan="1" colspan="1">12–15</td><td rowspan="1" colspan="1">14–19</td><td rowspan="1" colspan="1">26–32</td><td rowspan="1" colspan="1">–1–7</td><td rowspan="1" colspan="1">5–11</td><td rowspan="1" colspan="1">7–12</td><td rowspan="1" colspan="1">21–27</td><td rowspan="1" colspan="1">1–3</td><td rowspan="1" colspan="1">8–11</td><td rowspan="1" colspan="1">12–19</td><td rowspan="1" colspan="1">(6–10) 14–20</td></tr></tbody></table></table-wrap><fig id="F11434386" position="float" orientation="portrait"><object-id xmlns:xlink="http://www.w3.org/1999/xlink" content-type="arpha" xlink:type="simple">3240F77E-BFF6-5A39-B75B-2760E6BC0256</object-id><object-id xmlns:xlink="http://www.w3.org/1999/xlink" content-type="doi" xlink:type="simple">10.3897/BDJ.12.e130707.figure3</object-id><label>Figure 3.</label><caption><p>Cladogram attempting to summarise current hypotheses of the interrelationships of all cichlid subfamilies, tribes and subtribes (but, as <xref ref-type="bibr" rid="B11435241">Irisarri et al. (2018)</xref> noted, "While the monophyly of cichlid tribes is well established, their interrelationships remain hotly debated"). Green branches signify Lake Tanganyika tribes; terminal red branches, Lake Malawi subtribes of <tp:taxon-name><tp:taxon-name-part taxon-name-part-type="tribe">Pseudocrenilabrini</tp:taxon-name-part></tp:taxon-name>. Pelmatochromines are included in <tp:taxon-name><tp:taxon-name-part taxon-name-part-type="tribe">Chromidotilapiini</tp:taxon-name-part></tp:taxon-name>; <italic><tp:taxon-name><tp:taxon-name-part taxon-name-part-type="genus" reg="Trematocara">Trematocara</tp:taxon-name-part></tp:taxon-name></italic> is included in <tp:taxon-name><tp:taxon-name-part taxon-name-part-type="tribe">Bathybatini</tp:taxon-name-part></tp:taxon-name>. Numbers following tribal and subtribal names in <tp:taxon-name><tp:taxon-name-part taxon-name-part-type="subfamily">Pseudocrenilabrinae</tp:taxon-name-part></tp:taxon-name> indicate the number of currently valid genera and species in each clade. ”<italic>H</italic>” = “<italic><tp:taxon-name><tp:taxon-name-part taxon-name-part-type="genus" reg="Haplochromis">Haplochromis</tp:taxon-name-part></tp:taxon-name></italic>”. Compiled from trees in molecular and morphological phylogenetic studies, including <xref ref-type="bibr" rid="B11434702">Takahashi (2003)</xref>, <xref ref-type="bibr" rid="B11586800">Sparks and Smith (2004)</xref>, <xref ref-type="bibr" rid="B11434693">Stiassny and Sparks (2006)</xref>, <xref ref-type="bibr" rid="B11434621">Smith et al. (2008)</xref>, <xref ref-type="bibr" rid="B11435094">López-Fernández et al. (2010)</xref>, <xref ref-type="bibr" rid="B11669340">Wainwright et al. (2012)</xref>, <xref ref-type="bibr" rid="B11434470">Dunz and Schliewen (2013)</xref>, <xref ref-type="bibr" rid="B11435113">Steele and López-Fernández (2014)</xref>, <xref ref-type="bibr" rid="B11711967">Meyer et al. (2015)</xref>, <xref ref-type="bibr" rid="B11434777">Ilves et al. (2018)</xref>, <xref ref-type="bibr" rid="B11435241">Irisarri et al. (2018)</xref> <xref ref-type="bibr" rid="B11435448">Malinsky et al. 2018</xref>, <xref ref-type="bibr" rid="B11434960">Altner et al. (2020)</xref>, <xref ref-type="bibr" rid="B11435267">Ronco et al. (2021)</xref>, <xref ref-type="bibr" rid="B11434826">Schedel et al. (2019)</xref>, and <xref ref-type="bibr" rid="B11990656">Blumer et al. (2024)</xref>.</p></caption><graphic xmlns:xlink="http://www.w3.org/1999/xlink" xlink:href="bdj-12-e130707-g003.jpg" position="float" id="oo_1135101.jpg" orientation="portrait" xlink:type="simple"><uri content-type="original_file" xlink:type="simple">https://binary.pensoft.net/fig/1135101</uri></graphic></fig><supplementary-material xmlns:xlink="http://www.w3.org/1999/xlink" id="S11457566" orientation="portrait" position="float" xlink:type="simple"><object-id content-type="arpha" xlink:type="simple">1B2D5218-E516-5469-AB1F-1C5C0A074290</object-id><object-id content-type="doi" xlink:type="simple">10.3897/BDJ.12.e130707.suppl2</object-id><label>Supplementary material 2</label><caption><p>Table S1.</p></caption><statement content-type="dataType"><label>Data type</label><p>table, morphological, meristic, survey</p></statement><statement content-type="notes"><label>Brief description</label><p>Frequency distribution of <bold>vertebral counts</bold> in <tp:taxon-name><tp:taxon-name-part taxon-name-part-type="family">Polycentridae</tp:taxon-name-part></tp:taxon-name> (outgroup) and <tp:taxon-name><tp:taxon-name-part taxon-name-part-type="family">Cichlidae</tp:taxon-name-part></tp:taxon-name>.</p></statement><p>File: oo_1134473.pdf</p><media xlink:href="bdj-12-e130707-s002.pdf" mimetype="Adobe Acrobat Document" mime-subtype="pdf" position="float" orientation="portrait" xlink:type="simple"><uri content-type="original_file" xlink:type="simple">https://binary.pensoft.net/file/1134473</uri></media><attrib specific-use="authors">Michael K. Oliver</attrib></supplementary-material><supplementary-material xmlns:xlink="http://www.w3.org/1999/xlink" id="S11475097" orientation="portrait" position="float" xlink:type="simple"><object-id content-type="arpha" xlink:type="simple">2B89B0D7-532D-5864-8E06-9EE1961FF611</object-id><object-id content-type="doi" xlink:type="simple">10.3897/BDJ.12.e130707.suppl3</object-id><label>Supplementary material 3</label><caption><p>Table S2.</p></caption><statement content-type="dataType"><label>Data type</label><p>table, morphological, meristic, survey</p></statement><statement content-type="notes"><label>Brief description</label><p>Frequency distribution of <bold>number of vertebrae behind the last occupied dorsal insertion space and last occupied interhaemal space</bold> in <tp:taxon-name><tp:taxon-name-part taxon-name-part-type="family">Polycentridae</tp:taxon-name-part></tp:taxon-name> (outgroup) and <tp:taxon-name><tp:taxon-name-part taxon-name-part-type="family">Cichlidae</tp:taxon-name-part></tp:taxon-name>.</p></statement><p>File: oo_1134474.pdf</p><media xlink:href="bdj-12-e130707-s003.pdf" mimetype="Adobe Acrobat Document" mime-subtype="pdf" position="float" orientation="portrait" xlink:type="simple"><uri content-type="original_file" xlink:type="simple">https://binary.pensoft.net/file/1134474</uri></media><attrib specific-use="authors">Michael K. Oliver</attrib></supplementary-material><supplementary-material xmlns:xlink="http://www.w3.org/1999/xlink" id="S11475098" orientation="portrait" position="float" xlink:type="simple"><object-id content-type="arpha" xlink:type="simple">0142DD9A-EE55-5C7E-BD29-2F3F91DBE984</object-id><object-id content-type="doi" xlink:type="simple">10.3897/BDJ.12.e130707.suppl4</object-id><label>Supplementary material 4</label><caption><p>Table S3.</p></caption><statement content-type="dataType"><label>Data type</label><p>table, morphological, meristic, survey</p></statement><statement content-type="notes"><label>Brief description</label><p>Frequency distribution of <bold>total number of dorsal pterygiophores</bold> in <tp:taxon-name><tp:taxon-name-part taxon-name-part-type="family">Polycentridae</tp:taxon-name-part></tp:taxon-name> (outgroup) and <tp:taxon-name><tp:taxon-name-part taxon-name-part-type="family">Cichlidae</tp:taxon-name-part></tp:taxon-name>.</p></statement><p>File: oo_1134476.pdf</p><media xlink:href="bdj-12-e130707-s004.pdf" mimetype="Adobe Acrobat Document" mime-subtype="pdf" position="float" orientation="portrait" xlink:type="simple"><uri content-type="original_file" xlink:type="simple">https://binary.pensoft.net/file/1134476</uri></media><attrib specific-use="authors">Michael K. Oliver</attrib></supplementary-material><supplementary-material xmlns:xlink="http://www.w3.org/1999/xlink" id="S11458421" orientation="portrait" position="float" xlink:type="simple"><object-id content-type="arpha" xlink:type="simple">43A857ED-B304-5274-9B42-7615049835AC</object-id><object-id content-type="doi" xlink:type="simple">10.3897/BDJ.12.e130707.suppl5</object-id><label>Supplementary material 5</label><caption><p>Table S4.</p></caption><statement content-type="dataType"><label>Data type</label><p>table, morphological, meristic, survey</p></statement><statement content-type="notes"><label>Brief description</label><p>Frequency distribution of (1) <bold>number of anal pterygiophores anterior to first haemal spine</bold> and (2) <bold>total number of anal pterygiophores</bold> in <tp:taxon-name><tp:taxon-name-part taxon-name-part-type="family">Polycentridae</tp:taxon-name-part></tp:taxon-name> (outgroup) and <tp:taxon-name><tp:taxon-name-part taxon-name-part-type="family">Cichlidae</tp:taxon-name-part></tp:taxon-name>.</p></statement><p>File: oo_1134478.pdf</p><media xlink:href="bdj-12-e130707-s005.pdf" mimetype="Adobe Acrobat Document" mime-subtype="pdf" position="float" orientation="portrait" xlink:type="simple"><uri content-type="original_file" xlink:type="simple">https://binary.pensoft.net/file/1134478</uri></media><attrib specific-use="authors">Michael K. Oliver</attrib></supplementary-material><supplementary-material xmlns:xlink="http://www.w3.org/1999/xlink" id="S11475099" orientation="portrait" position="float" xlink:type="simple"><object-id content-type="arpha" xlink:type="simple">871064B0-13AB-543E-9832-8B0A53F708C5</object-id><object-id content-type="doi" xlink:type="simple">10.3897/BDJ.12.e130707.suppl6</object-id><label>Supplementary material 6</label><caption><p>Table S5.</p></caption><statement content-type="dataType"><label>Data type</label><p>table, morphological, meristic, survey</p></statement><statement content-type="notes"><label>Brief description</label><p>Frequency distribution of <bold>number of dorsal pterygiophores minus anal pterygiophores</bold> in <tp:taxon-name><tp:taxon-name-part taxon-name-part-type="family">Polycentridae</tp:taxon-name-part></tp:taxon-name> (outgroup) and <tp:taxon-name><tp:taxon-name-part taxon-name-part-type="family">Cichlidae</tp:taxon-name-part></tp:taxon-name>.</p></statement><p>File: oo_1134480.pdf</p><media xlink:href="bdj-12-e130707-s006.pdf" mimetype="Adobe Acrobat Document" mime-subtype="pdf" position="float" orientation="portrait" xlink:type="simple"><uri content-type="original_file" xlink:type="simple">https://binary.pensoft.net/file/1134480</uri></media><attrib specific-use="authors">Michael K. Oliver</attrib></supplementary-material><supplementary-material xmlns:xlink="http://www.w3.org/1999/xlink" id="S11458423" orientation="portrait" position="float" xlink:type="simple"><object-id content-type="arpha" xlink:type="simple">7635B465-7F0D-5EF9-9D28-6A6B32EAEFB9</object-id><object-id content-type="doi" xlink:type="simple">10.3897/BDJ.12.e130707.suppl7</object-id><label>Supplementary material 7</label><caption><p>Table S6.</p></caption><statement content-type="dataType"><label>Data type</label><p>table, morphological, meristic, survey</p></statement><statement content-type="notes"><label>Brief description</label><p>Frequency distribution of <bold>longest consecutive series of a single dorsal pterygiophore in each dorsal insertion space</bold> in <tp:taxon-name><tp:taxon-name-part taxon-name-part-type="family">Polycentridae</tp:taxon-name-part></tp:taxon-name> (outgroup) and <tp:taxon-name><tp:taxon-name-part taxon-name-part-type="family">Cichlidae</tp:taxon-name-part></tp:taxon-name>.</p></statement><p>File: oo_1134481.pdf</p><media xlink:href="bdj-12-e130707-s007.pdf" mimetype="Adobe Acrobat Document" mime-subtype="pdf" position="float" orientation="portrait" xlink:type="simple"><uri content-type="original_file" xlink:type="simple">https://binary.pensoft.net/file/1134481</uri></media><attrib specific-use="authors">Michael K. Oliver</attrib></supplementary-material><table-wrap id="T11443966" position="float" orientation="portrait"><label>Table 2.</label><caption><p>Summary of most-frequent insertion patterns of supraneurals and pterygiophores in first three dorsal insertion spaces (DIS) and of dorsal and anal pterygiophores in last four occupied DIS and interhaemal spaces, respectively, for <tp:taxon-name><tp:taxon-name-part taxon-name-part-type="family">Cichlidae</tp:taxon-name-part></tp:taxon-name> by subfamily, tribe and subtribe. Data from <tp:taxon-name><tp:taxon-name-part taxon-name-part-type="family">Polycentridae</tp:taxon-name-part></tp:taxon-name> (outgroup) are also given. Subfamilies and pseudocrenilabrine tribes are arranged in approximate order of estimated branching from basal to terminal (Fig. <xref ref-type="fig" rid="F11434386">3</xref>). Values for serranochromines exclude data from specimens of “<italic><tp:taxon-name><tp:taxon-name-part taxon-name-part-type="genus" reg="Chetia">Chetia</tp:taxon-name-part></tp:taxon-name></italic> ? sp.”, which were likely misidentified. <tp:taxon-name><tp:taxon-name-part taxon-name-part-type="tribe">Pseudocrenilabrini</tp:taxon-name-part></tp:taxon-name> <italic>incertae sedis</italic> includes all riverine and lacustrine genera and species not included in the other groupings within this tribe (see <underline>Taxon treatments</underline>). See Suppl. materials <xref ref-type="supplementary-material" rid="S11458424">8</xref>, <xref ref-type="supplementary-material" rid="S11475100">9</xref>, <xref ref-type="supplementary-material" rid="S11475065">10</xref> for complete data on all insertion patterns of all species studied. <bold>Abbreviations</bold>: DIS, dorsal insertion spaces; IHS, interhaemal spaces.</p></caption><table rules="all" border="0"><tbody><tr><td rowspan="2" colspan="1">FAMILY: Subfamily or Tribe/Subtribe</td><td rowspan="1" colspan="3">Most-frequent insertion patterns</td></tr><tr><td rowspan="1" colspan="1">First 3 DIS</td><td rowspan="1" colspan="1">Last 4 occupied DIS</td><td rowspan="1" colspan="1">Last 4 occupied IHS</td></tr><tr><td rowspan="1" colspan="1">
              <tp:taxon-name><tp:taxon-name-part taxon-name-part-type="family">POLYCENTRIDAE</tp:taxon-name-part></tp:taxon-name>
            </td><td rowspan="1" colspan="1">0/0/0-1/ (in 2 of 5)</td><td rowspan="1" colspan="1">2/2/2/3/ (in 2 of 5)</td><td rowspan="1" colspan="1">none &gt; once</td></tr><tr><td rowspan="1" colspan="1"><tp:taxon-name><tp:taxon-name-part taxon-name-part-type="family">CICHLIDAE</tp:taxon-name-part></tp:taxon-name>: <tp:taxon-name><tp:taxon-name-part taxon-name-part-type="subfamily">Etroplinae</tp:taxon-name-part></tp:taxon-name></td><td rowspan="1" colspan="1">0/0-1/1/</td><td rowspan="1" colspan="1">/2/2/2/1/; /2/1/2/2/; /2/2/1/2/</td><td rowspan="1" colspan="1">\2\2\2\1\; \2\2\2\2\</td></tr><tr><td rowspan="1" colspan="1">
              <tp:taxon-name><tp:taxon-name-part taxon-name-part-type="subfamily">Ptychochrominae</tp:taxon-name-part></tp:taxon-name>
            </td><td rowspan="1" colspan="1">0/0/2/;<break/>0-0/0-1/2/;<break/>0-0/0-2/1/</td><td rowspan="1" colspan="1">/1/2/2/2/; /2/1/2/2/</td><td rowspan="1" colspan="1">\2\1\2\1\; \1\2\2\2\; \2\1\2\2\</td></tr><tr><td rowspan="1" colspan="1">
              <tp:taxon-name><tp:taxon-name-part taxon-name-part-type="subfamily">Cichlinae</tp:taxon-name-part></tp:taxon-name>
            </td><td rowspan="1" colspan="1">0/0-2/1/</td><td rowspan="1" colspan="1">/1/2/2/2/; /1/2/2/1/; /2/1/2/1/</td><td rowspan="1" colspan="1">\2\2\2\1\</td></tr><tr><td rowspan="1" colspan="1"><tp:taxon-name><tp:taxon-name-part taxon-name-part-type="subfamily">Pseudocrenilabrinae</tp:taxon-name-part></tp:taxon-name>:</td><td rowspan="1" colspan="1"/><td rowspan="1" colspan="1"/><td rowspan="1" colspan="1"/></tr><tr><td rowspan="1" colspan="1">
              <tp:taxon-name><tp:taxon-name-part taxon-name-part-type="tribe">Heterochromini</tp:taxon-name-part></tp:taxon-name>
            </td><td rowspan="1" colspan="1">0/0-2/1/</td><td rowspan="1" colspan="1">/1/2/2/2/</td><td rowspan="1" colspan="1">\1\2\2\2\</td></tr><tr><td rowspan="1" colspan="1">
              <tp:taxon-name><tp:taxon-name-part taxon-name-part-type="tribe">Tylochromini</tp:taxon-name-part></tp:taxon-name>
            </td><td rowspan="1" colspan="1">0/0-2/1/</td><td rowspan="1" colspan="1">/1/2/2/3/</td><td rowspan="1" colspan="1">\1\1\2\2\</td></tr><tr><td rowspan="1" colspan="1">
              <tp:taxon-name><tp:taxon-name-part taxon-name-part-type="tribe">Hemichromini</tp:taxon-name-part></tp:taxon-name>
            </td><td rowspan="1" colspan="1">0/2/1/</td><td rowspan="1" colspan="1">/2/2/2/1/</td><td rowspan="1" colspan="1">\1\2\2\1\</td></tr><tr><td rowspan="1" colspan="1">
              <tp:taxon-name><tp:taxon-name-part taxon-name-part-type="tribe">Chromidotilapiini</tp:taxon-name-part></tp:taxon-name>
            </td><td rowspan="1" colspan="1">0/2/1/</td><td rowspan="1" colspan="1">/2/2/2/1/; /2/1/2/2/; /1/2/2/2/</td><td rowspan="1" colspan="1">\1\2\2\1\; \1\1\2\2\; \2\1\2\1\</td></tr><tr><td rowspan="1" colspan="1">
              <tp:taxon-name><tp:taxon-name-part taxon-name-part-type="tribe">Etiini</tp:taxon-name-part></tp:taxon-name>
            </td><td rowspan="1" colspan="1">0-0/2/1/</td><td rowspan="1" colspan="1">/2/2/2/2/</td><td rowspan="1" colspan="1">\1\2\3\1\; \2\2\2\1\; \2\2\3\1\</td></tr><tr><td rowspan="1" colspan="1">
              <tp:taxon-name><tp:taxon-name-part taxon-name-part-type="tribe">Oreochromini</tp:taxon-name-part></tp:taxon-name>
            </td><td rowspan="1" colspan="1"/><td rowspan="1" colspan="1"/><td rowspan="1" colspan="1"/></tr><tr><td rowspan="1" colspan="1">Middle East</td><td rowspan="1" colspan="1">0/2/1/</td><td rowspan="1" colspan="1">/2/1/2/1/; /2/1/2/2/</td><td rowspan="1" colspan="1">\1\2\2\1\</td></tr><tr><td rowspan="1" colspan="1">Riverine (African)</td><td rowspan="1" colspan="1">0/2/1/</td><td rowspan="1" colspan="1">/1/2/2/2/</td><td rowspan="1" colspan="1">\1\2\2\2\</td></tr><tr><td rowspan="1" colspan="1">Lake Barombi</td><td rowspan="1" colspan="1">0/2/1/</td><td rowspan="1" colspan="1">/2/2/2/1/</td><td rowspan="1" colspan="1">\1\2\2\2\</td></tr><tr><td rowspan="1" colspan="1">Lake Tanganyika</td><td rowspan="1" colspan="1">0/2/1/</td><td rowspan="1" colspan="1">/2/2/2/1/</td><td rowspan="1" colspan="1">\1\2\2\2\</td></tr><tr><td rowspan="1" colspan="1">
              <tp:taxon-name><tp:taxon-name-part taxon-name-part-type="tribe">Gobiocichlini</tp:taxon-name-part></tp:taxon-name>
            </td><td rowspan="1" colspan="1">–/2/1/; –/–/2/</td><td rowspan="1" colspan="1">/1/2/1/1/; /1/2/1/2/</td><td rowspan="1" colspan="1">\1\2\1\2\; \1\2\1\1\</td></tr><tr><td rowspan="1" colspan="1">
              <tp:taxon-name><tp:taxon-name-part taxon-name-part-type="tribe">Coelotilapiini</tp:taxon-name-part></tp:taxon-name>
            </td><td rowspan="1" colspan="1">0/2/1/</td><td rowspan="1" colspan="1">/1/2/2/3/</td><td rowspan="1" colspan="1">\1\2\2\2\</td></tr><tr><td rowspan="1" colspan="1">
              <tp:taxon-name><tp:taxon-name-part taxon-name-part-type="tribe">Heterotilapiini</tp:taxon-name-part></tp:taxon-name>
            </td><td rowspan="1" colspan="1">0/2/1/</td><td rowspan="1" colspan="1">/2/2/2/3/</td><td rowspan="1" colspan="1">\2\2\2\3\</td></tr><tr><td rowspan="1" colspan="1">
              <tp:taxon-name><tp:taxon-name-part taxon-name-part-type="tribe">Coptodonini</tp:taxon-name-part></tp:taxon-name>
            </td><td rowspan="1" colspan="1">0/2/1/</td><td rowspan="1" colspan="1">/1/2/2/2/; /1/2/3/1/</td><td rowspan="1" colspan="1">\1\2\2\1\; \2\2\2\1\; \2\2\2\2\</td></tr><tr><td rowspan="1" colspan="1">
              <tp:taxon-name><tp:taxon-name-part taxon-name-part-type="tribe">Tilapiini</tp:taxon-name-part></tp:taxon-name>
            </td><td rowspan="1" colspan="1">0/2/1/</td><td rowspan="1" colspan="1">/2/2/2/2/; /2/2/2/1/; /1/2/2/1/</td><td rowspan="1" colspan="1">\1\2\2\1\; \1\2\2\2\</td></tr><tr><td rowspan="1" colspan="1">
              <tp:taxon-name><tp:taxon-name-part taxon-name-part-type="tribe">Steatocranini</tp:taxon-name-part></tp:taxon-name>
            </td><td rowspan="1" colspan="1">0/2/1/</td><td rowspan="1" colspan="1">/2/1/2/1/</td><td rowspan="1" colspan="1">\1\1\2\1\</td></tr><tr><td rowspan="1" colspan="1">
              <tp:taxon-name><tp:taxon-name-part taxon-name-part-type="tribe">Pelmatolapiini</tp:taxon-name-part></tp:taxon-name>
            </td><td rowspan="1" colspan="1">0/2/1/</td><td rowspan="1" colspan="1">/2/2/2/3/</td><td rowspan="1" colspan="1">\2\2\2\2\</td></tr><tr><td rowspan="1" colspan="1">
              <tp:taxon-name><tp:taxon-name-part taxon-name-part-type="tribe">Boulengerochromini</tp:taxon-name-part></tp:taxon-name>
            </td><td rowspan="1" colspan="1">0/2/1/</td><td rowspan="1" colspan="1">/2/2/2/2/; /2/2/2/1/</td><td rowspan="1" colspan="1">\1\2\2\2\</td></tr><tr><td rowspan="1" colspan="1">
              <tp:taxon-name><tp:taxon-name-part taxon-name-part-type="tribe">Bathybatini</tp:taxon-name-part></tp:taxon-name>
            </td><td rowspan="1" colspan="1">0/1/2/</td><td rowspan="1" colspan="1">/2/1/2/2/; /1/2/1/1/; /1/2/2/1/</td><td rowspan="1" colspan="1">\2\1\2\2\; \2\2\1\2\; \2\2\2\1\</td></tr><tr><td rowspan="1" colspan="1">
              <tp:taxon-name><tp:taxon-name-part taxon-name-part-type="tribe">Lamprologini</tp:taxon-name-part></tp:taxon-name>
            </td><td rowspan="1" colspan="1">0/2/1/</td><td rowspan="1" colspan="1">/1/1/2/1/; /1/2/1/2/; /1/1/2/2/</td><td rowspan="1" colspan="1">\1\1\2\1\; \1\2\1\1\</td></tr><tr><td rowspan="1" colspan="1">
              <tp:taxon-name><tp:taxon-name-part taxon-name-part-type="tribe">Cyphotilapiini</tp:taxon-name-part></tp:taxon-name>
            </td><td rowspan="1" colspan="1">0/2/1/</td><td rowspan="1" colspan="1">/1/2/2/1/; /2/1/2/1/</td><td rowspan="1" colspan="1">\1\1\2\2\; \1\2\2\1\</td></tr><tr><td rowspan="1" colspan="1">
              <tp:taxon-name><tp:taxon-name-part taxon-name-part-type="tribe">Ectodini</tp:taxon-name-part></tp:taxon-name>
            </td><td rowspan="1" colspan="1">0/2/1/</td><td rowspan="1" colspan="1">/1/1/2/1/; 1/1/1/2/</td><td rowspan="1" colspan="1">\1\1\1\2\; \1\1\2\1\</td></tr><tr><td rowspan="1" colspan="1">
              <tp:taxon-name><tp:taxon-name-part taxon-name-part-type="tribe">Limnochromini</tp:taxon-name-part></tp:taxon-name>
            </td><td rowspan="1" colspan="1">0/2/1/</td><td rowspan="1" colspan="1">/1/1/2/1/; /1/2/1/2/</td><td rowspan="1" colspan="1">\1\2\1\2\; \1\1\2\1\; \1\1\2\2\</td></tr><tr><td rowspan="1" colspan="1">
              <tp:taxon-name><tp:taxon-name-part taxon-name-part-type="tribe">Cyprichromini</tp:taxon-name-part></tp:taxon-name>
            </td><td rowspan="1" colspan="1">0/1/2/; 0/2/1/</td><td rowspan="1" colspan="1">/1/2/1/2/; /1/2/1/1/; /2/1/1/1/</td><td rowspan="1" colspan="1">\1\2\1\2\; \1\1\2\1\; \2\1\2\1\</td></tr><tr><td rowspan="1" colspan="1">
              <tp:taxon-name><tp:taxon-name-part taxon-name-part-type="tribe">Benthochromini</tp:taxon-name-part></tp:taxon-name>
            </td><td rowspan="1" colspan="1">0/2/1/</td><td rowspan="1" colspan="1">/1/1/2/1/</td><td rowspan="1" colspan="1">none &gt; once</td></tr><tr><td rowspan="1" colspan="1">
              <tp:taxon-name><tp:taxon-name-part taxon-name-part-type="tribe">Perissodini</tp:taxon-name-part></tp:taxon-name>
            </td><td rowspan="1" colspan="1">0/2/1/</td><td rowspan="1" colspan="1">/2/1/2/1/</td><td rowspan="1" colspan="1">\2\1\2\2\; \1\1\2\2\; \2\1\2\1\</td></tr><tr><td rowspan="1" colspan="1">
              <tp:taxon-name><tp:taxon-name-part taxon-name-part-type="tribe">Eretmodini</tp:taxon-name-part></tp:taxon-name>
            </td><td rowspan="1" colspan="1">0/2/1/</td><td rowspan="1" colspan="1">/1/2/1/2/</td><td rowspan="1" colspan="1">\1\1\2\1\</td></tr><tr><td rowspan="1" colspan="1">
              <tp:taxon-name><tp:taxon-name-part taxon-name-part-type="tribe">Pseudocrenilabrini</tp:taxon-name-part></tp:taxon-name>
            </td><td rowspan="1" colspan="1"/><td rowspan="1" colspan="1"/><td rowspan="1" colspan="1"/></tr><tr><td rowspan="1" colspan="1">Serranochromines</td><td rowspan="1" colspan="1">0/2/1/</td><td rowspan="1" colspan="1">/2/1/2/2/; /2/1/2/1/; /2/2/2/1/</td><td rowspan="1" colspan="1">\1\2\2\1\; \2\2\1\1\; \1\2\2\2\</td></tr><tr><td rowspan="1" colspan="1">
              <tp:taxon-name><tp:taxon-name-part taxon-name-part-type="subtribe">Pseudocrenilabrina</tp:taxon-name-part></tp:taxon-name>
            </td><td rowspan="1" colspan="1">0/2/1/</td><td rowspan="1" colspan="1">/1/2/2/1/</td><td rowspan="1" colspan="1">\2\1\2\1\; \1\1\2\2\; \1\2\2\1\</td></tr><tr><td rowspan="1" colspan="1">
              <tp:taxon-name><tp:taxon-name-part taxon-name-part-type="subtribe">Tropheina</tp:taxon-name-part></tp:taxon-name>
            </td><td rowspan="1" colspan="1">0/2/1/</td><td rowspan="1" colspan="1">/2/1/2/1/; /1/2/1/2/</td><td rowspan="1" colspan="1">\1\2\1\2\; \1\1\2\1\; \1\1\2\2\</td></tr><tr><td rowspan="1" colspan="1">
              <tp:taxon-name><tp:taxon-name-part taxon-name-part-type="subtribe">Cyrtocarina</tp:taxon-name-part></tp:taxon-name>
            </td><td rowspan="1" colspan="1">0/2/1/; 0/1/2/</td><td rowspan="1" colspan="1">/2/1/2/2/; /1/2/2/1/</td><td rowspan="1" colspan="1">\2\1\2\2\; \1\2\2\2\; \1\2\2\1\</td></tr><tr><td rowspan="1" colspan="1">
              <tp:taxon-name><tp:taxon-name-part taxon-name-part-type="subtribe">Pseudotropheina</tp:taxon-name-part></tp:taxon-name>
            </td><td rowspan="1" colspan="1">0/2/1/</td><td rowspan="1" colspan="1">/1/2/2/1/; /1/2/1/2/</td><td rowspan="1" colspan="1">\1\1\2\2\; \1\2\1\2\; \1\1\2\1\</td></tr><tr><td rowspan="1" colspan="1">
              <tp:taxon-name><tp:taxon-name-part taxon-name-part-type="subtribe">Rhamphochromina</tp:taxon-name-part></tp:taxon-name>
            </td><td rowspan="1" colspan="1">0/1/2; 0/–/3</td><td rowspan="1" colspan="1">/1/2/2/1/</td><td rowspan="1" colspan="1">no clear modal pattern</td></tr><tr><td rowspan="1" colspan="1">
              <italic>incertae sedis</italic>
            </td><td rowspan="1" colspan="1">0/2/1/</td><td rowspan="1" colspan="1">/1/2/1/2/; /1/2/2/1/; /2/1/2/1/</td><td rowspan="1" colspan="1">\1\2\1\2\; \2\1\2\2\; \1\2\2\2\</td></tr></tbody></table></table-wrap><supplementary-material xmlns:xlink="http://www.w3.org/1999/xlink" id="S11458424" orientation="portrait" position="float" xlink:type="simple"><object-id content-type="arpha" xlink:type="simple">8629C422-C9EC-5417-A21E-EA8EBB9C16EE</object-id><object-id content-type="doi" xlink:type="simple">10.3897/BDJ.12.e130707.suppl8</object-id><label>Supplementary material 8</label><caption><p>Table S7.</p></caption><statement content-type="dataType"><label>Data type</label><p>table, morphological, meristic, survey</p></statement><statement content-type="notes"><label>Brief description</label><p>Frequency distribution of <bold>insertion patterns of supraneural(s) and pterygiophores in the first three dorsal insertion spaces</bold> in <tp:taxon-name><tp:taxon-name-part taxon-name-part-type="family">Polycentridae</tp:taxon-name-part></tp:taxon-name> (outgroup) and <tp:taxon-name><tp:taxon-name-part taxon-name-part-type="family">Cichlidae</tp:taxon-name-part></tp:taxon-name>.</p></statement><p>File: oo_1134483.pdf</p><media xlink:href="bdj-12-e130707-s008.pdf" mimetype="Adobe Acrobat Document" mime-subtype="pdf" position="float" orientation="portrait" xlink:type="simple"><uri content-type="original_file" xlink:type="simple">https://binary.pensoft.net/file/1134483</uri></media><attrib specific-use="authors">Michael K. Oliver</attrib></supplementary-material><supplementary-material xmlns:xlink="http://www.w3.org/1999/xlink" id="S11475100" orientation="portrait" position="float" xlink:type="simple"><object-id content-type="arpha" xlink:type="simple">39A9D59A-AA54-5982-BEFE-8161A57B1B83</object-id><object-id content-type="doi" xlink:type="simple">10.3897/BDJ.12.e130707.suppl9</object-id><label>Supplementary material 9</label><caption><p>Table S8.</p></caption><statement content-type="dataType"><label>Data type</label><p>table, morphological, meristic, survey</p></statement><statement content-type="notes"><label>Brief description</label><p>Frequency distribution of <bold>pterygiophore insertion patterns in the last four occupied dorsal insertion spaces</bold> in <tp:taxon-name><tp:taxon-name-part taxon-name-part-type="family">Polycentridae</tp:taxon-name-part></tp:taxon-name> (outgroup) and <tp:taxon-name><tp:taxon-name-part taxon-name-part-type="family">Cichlidae</tp:taxon-name-part></tp:taxon-name>.</p></statement><p>File: oo_1134485.pdf</p><media xlink:href="bdj-12-e130707-s009.pdf" mimetype="Adobe Acrobat Document" mime-subtype="pdf" position="float" orientation="portrait" xlink:type="simple"><uri content-type="original_file" xlink:type="simple">https://binary.pensoft.net/file/1134485</uri></media><attrib specific-use="authors">Michael K. Oliver</attrib></supplementary-material><supplementary-material xmlns:xlink="http://www.w3.org/1999/xlink" id="S11475065" orientation="portrait" position="float" xlink:type="simple"><object-id content-type="arpha" xlink:type="simple">DA68B1A9-7656-5810-87AD-41B6ACB191B7</object-id><object-id content-type="doi" xlink:type="simple">10.3897/BDJ.12.e130707.suppl10</object-id><label>Supplementary material 10</label><caption><p>Table S9.</p></caption><statement content-type="dataType"><label>Data type</label><p>table, morphological, meristic, survey</p></statement><statement content-type="notes"><label>Brief description</label><p>Frequency distribution of <bold>anal pterygiophore insertion patterns in the last four occupied interhaemal spaces</bold> in <tp:taxon-name><tp:taxon-name-part taxon-name-part-type="family">Polycentridae</tp:taxon-name-part></tp:taxon-name> (outgroup) and <tp:taxon-name><tp:taxon-name-part taxon-name-part-type="family">Cichlidae</tp:taxon-name-part></tp:taxon-name>.</p></statement><p>File: oo_1134486.pdf</p><media xlink:href="bdj-12-e130707-s010.pdf" mimetype="Adobe Acrobat Document" mime-subtype="pdf" position="float" orientation="portrait" xlink:type="simple"><uri content-type="original_file" xlink:type="simple">https://binary.pensoft.net/file/1134486</uri></media><attrib specific-use="authors">Michael K. Oliver</attrib></supplementary-material></tp:treatment-sec><ref-list><ref id="B11990656"><element-citation xmlns:xlink="http://www.w3.org/1999/xlink" publication-type="article" xlink:type="simple"><person-group person-group-type="author"><name name-style="western"><surname>Blumer</surname><given-names>L. M.</given-names></name><name name-style="western"><surname>Burskaia</surname><given-names>V.</given-names></name><name name-style="western"><surname>Artiushin</surname><given-names>I.</given-names></name><name name-style="western"><surname>Saha</surname><given-names>J.</given-names></name><name name-style="western"><surname>Camacho Garcia</surname><given-names>J.</given-names></name><name name-style="western"><surname>Elkin</surname><given-names>J.</given-names></name><name name-style="western"><surname>Fischer</surname><given-names>B.</given-names></name><name name-style="western"><surname>Zhou</surname><given-names>C.</given-names></name><name name-style="western"><surname>Gresham</surname><given-names>S.</given-names></name><name name-style="western"><surname>Malinsky</surname><given-names>M.</given-names></name><name name-style="western"><surname>Linderoth</surname><given-names>T.</given-names></name><name name-style="western"><surname>Sawasawa</surname><given-names>W.</given-names></name><name name-style="western"><surname>Bista</surname><given-names>I.</given-names></name><name name-style="western"><surname>Hickey</surname><given-names>A.</given-names></name><name name-style="western"><surname>Kucka</surname><given-names>M.</given-names></name><name name-style="western"><surname>Louzada</surname><given-names>S.</given-names></name><name name-style="western"><surname>Zatha</surname><given-names>R.</given-names></name><name name-style="western"><surname>Yang</surname><given-names>F.</given-names></name><name name-style="western"><surname>Rusuwa</surname><given-names>B.</given-names></name><name name-style="western"><surname>Santos</surname><given-names>M. E.</given-names></name><name name-style="western"><surname>Chan F</surname><given-names>Y. F.</given-names></name><name name-style="western"><surname>Joyce</surname><given-names>D. A.</given-names></name><name name-style="western"><surname>Böhne</surname><given-names>A.</given-names></name><name name-style="western"><surname>Miska</surname><given-names>E. A.</given-names></name><name name-style="western"><surname>Ngochera</surname><given-names>M.</given-names></name><name name-style="western"><surname>Turner</surname><given-names>G. F.</given-names></name><name name-style="western"><surname>Durbin</surname><given-names>R.</given-names></name><name name-style="western"><surname>Svardal</surname><given-names>H.</given-names></name></person-group><year>2024</year><article-title>Introgression dynamics of sex-linked chromosomal inversions shape the Malawi cichlid adaptive radiation</article-title><source>bioRxiv</source><pub-id pub-id-type="doi">10.1101/2024.07.28.605452</pub-id></element-citation></ref><ref id="B11740196"><element-citation xmlns:xlink="http://www.w3.org/1999/xlink" publication-type="chapter" xlink:type="simple"><person-group person-group-type="author"><name name-style="western"><surname>Turner</surname><given-names>George F.</given-names></name><name name-style="western"><surname>Robinson</surname><given-names>R. L.</given-names></name><name name-style="western"><surname>Shaw</surname><given-names>P. W.</given-names></name><name name-style="western"><surname>Carvalho</surname><given-names>G. R.</given-names></name></person-group><year>2004</year><chapter-title>Identification and biology of <italic>Diplotaxodon</italic>, <italic>Rhamphochromis</italic> and <italic>Pallidochromis</italic></chapter-title><person-group person-group-type="editor"><name name-style="western"><surname>Snoeks</surname><given-names>J</given-names></name></person-group><source>The cichlid diversity of Lake Malawi/Nyasa/Niassa: identification, distribution and taxonomy</source><publisher-name>Cichlid Press</publisher-name><publisher-loc>El Paso</publisher-loc><uri xlink:type="simple">http://zoobank.org/c41bd700-746f-424b-b50e-d0ab447ff1c6</uri><isbn>0-9668255-8-6</isbn></element-citation></ref></ref-list></tp:taxon-treatment>
