# Supplementary material for: African cichlid fishes: morphological data and taxonomic insights from a genus-level survey of supraneurals, pterygiophores, and vertebral counts (Ovalentaria, Blenniiformes, Cichlidae, Pseudocrenilabrinae)
Source: Biodivers Data J. 2024 Oct 18;12:e130707. doi: 10.3897/BDJ.12.e130707 (PMC11512106; doi:10.3897/BDJ.12.e130707)
Supplement: XML Treatment for Cyrtocarina [file BDJ.12.e130707-treatment5.xml]

<!DOCTYPE tp:taxon-treatment
  PUBLIC "-//TaxonX//DTD Taxonomic Treatment Publishing DTD v0 20100105//EN" "tax-treatment-NSO.dtd">
<tp:taxon-treatment xmlns:tp="http://www.plazi.org/taxpub"><tp:treatment-meta><mixed-citation publication-type="journal"><person-group><name><surname>Oliver</surname><given-names>Michael K.</given-names></name></person-group><article-title>African cichlid fishes: morphological data and taxonomic insights from a genus-level survey of supraneurals, pterygiophores, and vertebral counts (Ovalentaria, <tp:taxon-name><tp:taxon-name-part taxon-name-part-type="order">Blenniiformes</tp:taxon-name-part></tp:taxon-name>, <tp:taxon-name><tp:taxon-name-part taxon-name-part-type="family">Cichlidae</tp:taxon-name-part></tp:taxon-name>, <tp:taxon-name><tp:taxon-name-part taxon-name-part-type="subfamily">Pseudocrenilabrinae</tp:taxon-name-part></tp:taxon-name>)</article-title><source>Biodivers Data J</source><day>18</day><month>10</month><year>2024</year><volume>12</volume><pub-id pub-id-type="doi">10.3897/BDJ.12.e130707</pub-id></mixed-citation></tp:treatment-meta><tp:nomenclature><tp:taxon-name>
            <object-id xmlns:xlink="http://www.w3.org/1999/xlink" content-type="arpha" xlink:type="simple">2413D25B-1F80-56E6-88D2-7B6E2DB125B6</object-id>
            <tp:taxon-name-part taxon-name-part-type="subtribe">Cyrtocarina</tp:taxon-name-part>
            <object-id xmlns:xlink="http://www.w3.org/1999/xlink" content-type="zoobank" xlink:type="simple" object-id-type="ZooBank">50DD6BC6-1F0D-423A-9B76-29BF12A3E78B</object-id>
          </tp:taxon-name><tp:taxon-authority>Oliver, 2024</tp:taxon-authority><tp:taxon-status xmlns:xlink="http://www.w3.org/1999/xlink" xlink:type="simple">new subtribe</tp:taxon-status></tp:nomenclature><tp:treatment-sec sec-type="Diagnosis"><title>Diagnosis</title><p>A distinct clade within the <tp:taxon-name><tp:taxon-name-part taxon-name-part-type="tribe">Pseudocrenilabrini</tp:taxon-name-part></tp:taxon-name>. No morphological synapomorphies have been discovered, including in the present study. Members of this subtribe can, however, be distinguished from those of <tp:taxon-name><tp:taxon-name-part taxon-name-part-type="subtribe">Pseudotropheina</tp:taxon-name-part></tp:taxon-name> by the squamation on the chest transitioning gradually (versus abruptly) in size to the larger scales of adjacent areas; by the ovaries of adult females which are of subequal size (versus with left ovary atrophied); and by the anal fin maculae of mature males, if not secondarily lost, being simple brightly coloured ovals or streaks not surrounded by narrow, transparent, depigmented rings (versus true oval ocellae, each surrounded by a depigmented ring that, at least to human observers, lends the marks a three-dimensional appearance resembling cichlid eggs). Cyrtocarins can be distinguished from members of the <tp:taxon-name><tp:taxon-name-part taxon-name-part-type="subtribe">Rhamphochromina</tp:taxon-name-part></tp:taxon-name> by expressing a melanin pattern including (although often not as the dominant elements of the pattern) from 4 to about 10 vertical dark bars on the flanks and caudal peduncle, often with a mid-lateral longitudinal stripe and variably a stripe on the upper flanks, at least as a "fright pattern" (versus no vertical bars and usually no mid-lateral stripe and with simple silvery, grey, blackish or countershaded pigmentation); oral teeth of outer row closely spaced (crowns of adjacent teeth separated by a tooth's width or less), their crowns unicuspid, bicuspid or rarely tricuspid (versus always unicuspid, widely spaced in most species); demersal or epibenthic over sand, mud, rocky or intermediate habitats (versus pelagic, mid-water to deep-living).</p><p><bold>Type genus</bold>: <italic><tp:taxon-name><tp:taxon-name-part taxon-name-part-type="genus" reg="Cyrtocara">Cyrtocara</tp:taxon-name-part></tp:taxon-name></italic> Boulenger, 1902</p><p><bold>Included genera</bold>: <italic><tp:taxon-name><tp:taxon-name-part taxon-name-part-type="genus" reg="Alticorpus">Alticorpus</tp:taxon-name-part></tp:taxon-name></italic> Stauffer &amp; McKaye, 1988; <italic><tp:taxon-name><tp:taxon-name-part taxon-name-part-type="genus" reg="Aristochromis">Aristochromis</tp:taxon-name-part></tp:taxon-name></italic> Trewavas, 1935; <italic><tp:taxon-name><tp:taxon-name-part taxon-name-part-type="genus" reg="Aulonocara">Aulonocara</tp:taxon-name-part></tp:taxon-name></italic> Regan, 1922; <italic><tp:taxon-name><tp:taxon-name-part taxon-name-part-type="genus" reg="Buccochromis">Buccochromis</tp:taxon-name-part></tp:taxon-name></italic> Eccles &amp; Trewavas, 1989; <italic><tp:taxon-name><tp:taxon-name-part taxon-name-part-type="genus" reg="Caprichromis">Caprichromis</tp:taxon-name-part></tp:taxon-name></italic> Eccles &amp; Trewavas, 1989; <italic><tp:taxon-name><tp:taxon-name-part taxon-name-part-type="genus" reg="Champsochromis">Champsochromis</tp:taxon-name-part></tp:taxon-name></italic> Boulenger, 1915; <italic><tp:taxon-name><tp:taxon-name-part taxon-name-part-type="genus" reg="Cheilochromis">Cheilochromis</tp:taxon-name-part></tp:taxon-name></italic> Eccles &amp; Trewavas, 1989; <italic><tp:taxon-name><tp:taxon-name-part taxon-name-part-type="genus" reg="Chilotilapia">Chilotilapia</tp:taxon-name-part></tp:taxon-name></italic> Boulenger, 1908; <italic><tp:taxon-name><tp:taxon-name-part taxon-name-part-type="genus" reg="Copadichromis">Copadichromis</tp:taxon-name-part></tp:taxon-name></italic> Eccles &amp; Trewavas, 1989; <italic><tp:taxon-name><tp:taxon-name-part taxon-name-part-type="genus" reg="Corematodus">Corematodus</tp:taxon-name-part></tp:taxon-name></italic> Boulenger, 1897; <italic><tp:taxon-name><tp:taxon-name-part taxon-name-part-type="genus" reg="Ctenopharynx">Ctenopharynx</tp:taxon-name-part></tp:taxon-name></italic> Eccles &amp; Trewavas, 1989; <italic><tp:taxon-name><tp:taxon-name-part taxon-name-part-type="genus" reg="Cyrtocara">Cyrtocara</tp:taxon-name-part></tp:taxon-name></italic> Boulenger, 1902; <italic><tp:taxon-name><tp:taxon-name-part taxon-name-part-type="genus" reg="Dimidiochromis">Dimidiochromis</tp:taxon-name-part></tp:taxon-name></italic> Eccles &amp; Trewavas, 1989; <italic><tp:taxon-name><tp:taxon-name-part taxon-name-part-type="genus" reg="Docimodus">Docimodus</tp:taxon-name-part></tp:taxon-name></italic> Boulenger, 1897; <italic><tp:taxon-name><tp:taxon-name-part taxon-name-part-type="genus" reg="Exochochromis">Exochochromis</tp:taxon-name-part></tp:taxon-name></italic> Eccles &amp; Trewavas, 1989; <italic><tp:taxon-name><tp:taxon-name-part taxon-name-part-type="genus" reg="Fossorochromis">Fossorochromis</tp:taxon-name-part></tp:taxon-name></italic> Eccles &amp; Trewavas, 1989; <italic><tp:taxon-name><tp:taxon-name-part taxon-name-part-type="genus" reg="Hemitaeniochromis">Hemitaeniochromis</tp:taxon-name-part></tp:taxon-name></italic> Eccles &amp; Trewavas, 1989; <italic><tp:taxon-name><tp:taxon-name-part taxon-name-part-type="genus" reg="Hemitilapia">Hemitilapia</tp:taxon-name-part></tp:taxon-name></italic> Boulenger, 1902; <italic><tp:taxon-name><tp:taxon-name-part taxon-name-part-type="genus" reg="Lethrinops">Lethrinops</tp:taxon-name-part></tp:taxon-name></italic> Regan, 1922; <italic><tp:taxon-name><tp:taxon-name-part taxon-name-part-type="genus" reg="Lichnochromis">Lichnochromis</tp:taxon-name-part></tp:taxon-name></italic> Trewavas, 1935; <italic><tp:taxon-name><tp:taxon-name-part taxon-name-part-type="genus" reg="Mchenga">Mchenga</tp:taxon-name-part></tp:taxon-name></italic> Stauffer &amp; Konings, 2006; <italic><tp:taxon-name><tp:taxon-name-part taxon-name-part-type="genus" reg="Mylochromis">Mylochromis</tp:taxon-name-part></tp:taxon-name></italic> Regan, 1922; <italic><tp:taxon-name><tp:taxon-name-part taxon-name-part-type="genus" reg="Naevochromis">Naevochromis</tp:taxon-name-part></tp:taxon-name></italic> Eccles &amp; Trewavas, 1989; <italic><tp:taxon-name><tp:taxon-name-part taxon-name-part-type="genus" reg="Nimbochromis">Nimbochromis</tp:taxon-name-part></tp:taxon-name></italic> Eccles &amp; Trewavas, 1989; <italic><tp:taxon-name><tp:taxon-name-part taxon-name-part-type="genus" reg="Nyassachromis">Nyassachromis</tp:taxon-name-part></tp:taxon-name></italic> Eccles &amp; Trewavas, 1989; <italic><tp:taxon-name><tp:taxon-name-part taxon-name-part-type="genus" reg="Otopharynx">Otopharynx</tp:taxon-name-part></tp:taxon-name></italic> Regan, 1920; <italic><tp:taxon-name><tp:taxon-name-part taxon-name-part-type="genus" reg="Placidochromis">Placidochromis</tp:taxon-name-part></tp:taxon-name></italic> Eccles &amp; Trewavas, 1989; <italic><tp:taxon-name><tp:taxon-name-part taxon-name-part-type="genus" reg="Protomelas">Protomelas</tp:taxon-name-part></tp:taxon-name></italic> Eccles &amp; Trewavas, 1989; <italic><tp:taxon-name><tp:taxon-name-part taxon-name-part-type="genus" reg="Sciaenochromis">Sciaenochromis</tp:taxon-name-part></tp:taxon-name></italic> Eccles &amp; Trewavas, 1989; <italic><tp:taxon-name><tp:taxon-name-part taxon-name-part-type="genus" reg="Stigmatochromis">Stigmatochromis</tp:taxon-name-part></tp:taxon-name></italic> Eccles &amp; Trewavas, 1989; <italic><tp:taxon-name><tp:taxon-name-part taxon-name-part-type="genus" reg="Taeniochromis">Taeniochromis</tp:taxon-name-part></tp:taxon-name></italic> Eccles &amp; Trewavas, 1989; <italic><tp:taxon-name><tp:taxon-name-part taxon-name-part-type="genus" reg="Taeniolethrinops">Taeniolethrinops</tp:taxon-name-part></tp:taxon-name></italic> Eccles &amp; Trewavas, 1989; <italic><tp:taxon-name><tp:taxon-name-part taxon-name-part-type="genus" reg="Tramitichromis">Tramitichromis</tp:taxon-name-part></tp:taxon-name></italic> Eccles &amp; Trewavas, 1989; <italic><tp:taxon-name><tp:taxon-name-part taxon-name-part-type="genus" reg="Trematocranus">Trematocranus</tp:taxon-name-part></tp:taxon-name></italic> Trewavas, 1935; <italic><tp:taxon-name><tp:taxon-name-part taxon-name-part-type="genus" reg="Tyrannochromis">Tyrannochromis</tp:taxon-name-part></tp:taxon-name></italic> Eccles &amp; Trewavas, 1989.</p></tp:treatment-sec><tp:treatment-sec sec-type="Distribution"><title>Distribution</title><p>Lake Malawi including its satellite lakes Chilingali and Chikukutu (<xref ref-type="bibr" rid="B11434479">Genner et al. 2007</xref>, <xref ref-type="bibr" rid="B11434926">Turner et al. 2019</xref>) and crater lakes Kingiri and Ilamba (<xref ref-type="bibr" rid="B11434926">Turner et al. 2019</xref>), as well as the upper Shire River, Lake Malombe and the middle Shire River.</p></tp:treatment-sec><tp:treatment-sec sec-type="Notes"><title>Notes</title><p><xref ref-type="bibr" rid="B11435633">Tawil (2001)</xref>:78, 81, 83 mentioned a "sous-tribu des <tp:taxon-name><tp:taxon-name-part taxon-name-part-type="subtribe">Cyrtocarina</tp:taxon-name-part></tp:taxon-name>", but these mentions do not satisfy Code requirements for availability: for all new names published after 1999, Article 16.1 requires that they be indicated explicitly as intentionally new; Article 16.2 requires citation of the name of the type genus. Tawil's mentions of "<tp:taxon-name><tp:taxon-name-part taxon-name-part-type="subtribe">Cyrtocarina</tp:taxon-name-part></tp:taxon-name>" fail to satisfy these Articles. I had independently selected <tp:taxon-name><tp:taxon-name-part taxon-name-part-type="subtribe">Cyrtocarina</tp:taxon-name-part></tp:taxon-name> as the most logical and recognisable name for Lake Malawi’s large non-mbuna clade long before becoming aware of these invalid prior uses of this name.</p><p>Phylogenomic analysis of ultraconserved element (UCE) loci, based on a limited set of taxa, consistently resolved the Lake Malawi-endemic non-mbuna pseudocrenilabrines (other than <italic><tp:taxon-name><tp:taxon-name-part taxon-name-part-type="genus" reg="Rhamphochromis">Rhamphochromis</tp:taxon-name-part></tp:taxon-name></italic>) as a well-supported clade according to <xref ref-type="bibr" rid="B11434756">Hulsey et al. 2017</xref> (also D. Hulsey in litt. 2-Oct-2022). However, the multiple single-nucleotide polymorphisms (SNPs) that would indicate monophyly at various UCE loci and would diagnose the subtribe have apparently not been specified, so are not yet usable diagnostic attributes.</p><p>There is evidence from chromosome inversions that introgression into some of the <tp:taxon-name><tp:taxon-name-part taxon-name-part-type="subtribe">Cyrtocarina</tp:taxon-name-part></tp:taxon-name> taxa from other lineages has occurred, including <italic><tp:taxon-name><tp:taxon-name-part taxon-name-part-type="genus" reg="Astatotilapia">Astatotilapia</tp:taxon-name-part></tp:taxon-name></italic>, <italic><tp:taxon-name><tp:taxon-name-part taxon-name-part-type="genus" reg="Diplotaxodon">Diplotaxodon</tp:taxon-name-part></tp:taxon-name></italic> and, perhaps, <italic><tp:taxon-name><tp:taxon-name-part taxon-name-part-type="genus" reg="Pseudocrenilabrus">Pseudocrenilabrus</tp:taxon-name-part></tp:taxon-name></italic> (<xref ref-type="bibr" rid="B11990656">Blumer et al. 2024</xref> fig. 4; G. Turner, pers. comm.). Therefore, the evolution of this subtribe has been partly reticulate.</p><p>Vertebral and pterygiophore counts and most-frequent insertion patterns of the latter, are summarised in Tables <xref ref-type="table" rid="T11436230">1</xref>, <xref ref-type="table" rid="T11443966">2</xref>, but are not distinctive for this subtribe as a whole. Note that the genera <italic><tp:taxon-name><tp:taxon-name-part taxon-name-part-type="genus" reg="Diplotaxodon">Diplotaxodon</tp:taxon-name-part></tp:taxon-name></italic>, <italic><tp:taxon-name><tp:taxon-name-part taxon-name-part-type="genus" reg="Pallidochromis">Pallidochromis</tp:taxon-name-part></tp:taxon-name></italic> and <italic><tp:taxon-name><tp:taxon-name-part taxon-name-part-type="genus" reg="Rhamphochromis">Rhamphochromis</tp:taxon-name-part></tp:taxon-name></italic>, previously classified with the above genera, are removed to a separate subtribe above.</p></tp:treatment-sec><tp:treatment-sec><!--Section generated to contain objects referenced in tp:taxon-treatment.--><table-wrap id="T11436230" position="float" orientation="portrait"><label>Table 1.</label><caption><p>Summary of variation in counts of vertebrae and pterygiophores observed in <tp:taxon-name><tp:taxon-name-part taxon-name-part-type="family">Cichlidae</tp:taxon-name-part></tp:taxon-name> by subfamily, tribe and subtribe. Data for <tp:taxon-name><tp:taxon-name-part taxon-name-part-type="family">Polycentridae</tp:taxon-name-part></tp:taxon-name> (outgroup) are also given. Subfamilies and pseudocrenilabrine tribes are arranged in approximate order of estimated branching from basal to terminal (Fig. <xref ref-type="fig" rid="F11434386">3</xref>). Values for serranochromines exclude data from specimens of “<italic><tp:taxon-name><tp:taxon-name-part taxon-name-part-type="genus" reg="Chetia">Chetia</tp:taxon-name-part></tp:taxon-name></italic>? sp.”, which were likely misidentified. <tp:taxon-name><tp:taxon-name-part taxon-name-part-type="tribe">Pseudocrenilabrini</tp:taxon-name-part></tp:taxon-name> <italic>incertae sedis</italic> includes all riverine and lacustrine genera and species not included in the other groupings within this tribe (see <underline>Taxon treatments</underline>). Numbers in parentheses indicate counts in atypical (malformed) specimens. See Suppl. materials <xref ref-type="supplementary-material" rid="S11457566">2</xref>, <xref ref-type="supplementary-material" rid="S11475097">3</xref>, <xref ref-type="supplementary-material" rid="S11475098">4</xref>, <xref ref-type="supplementary-material" rid="S11458421">5</xref>, <xref ref-type="supplementary-material" rid="S11475099">6</xref>, <xref ref-type="supplementary-material" rid="S11458423">7</xref> for complete data on all counts of these structures in all species studied. <bold>Abbreviations</bold>: Ant, anterior; APt, anal pterygiophores; C–PreC, caudal minus precaudal; DIS, dorsal insertion space; DPt, dorsal pterygiophores; HSp1, first haemal spine; IHS, interhemal spaces; L., lake; post, posterior to; PreC, precaudal; Pt, pterygiophore.</p></caption><table rules="all" border="0"><tbody><tr><td rowspan="2" colspan="1">FAMILY: Subfamily or Tribe / Subtribe</td><td rowspan="1" colspan="4">Vertebrae</td><td rowspan="1" colspan="2">Vertebrae post last occupied:</td><td rowspan="1" colspan="1"/><td rowspan="1" colspan="2">Anal pterygiophores</td><td rowspan="2" colspan="1">Total DPt minus total APt</td><td rowspan="2" colspan="1">Longest series 1 Pt per DIS</td></tr><tr><td rowspan="1" colspan="1">PreC</td><td rowspan="1" colspan="1">Caudal</td><td rowspan="1" colspan="1">Total</td><td rowspan="1" colspan="1">C–PreC</td><td rowspan="1" colspan="1">DIS</td><td rowspan="1" colspan="1">IHS</td><td rowspan="1" colspan="1">Total DPt</td><td rowspan="1" colspan="1">Ant to HSp1</td><td rowspan="1" colspan="1">Total</td></tr><tr><td rowspan="1" colspan="1">
              <tp:taxon-name><tp:taxon-name-part taxon-name-part-type="family">POLYCENTRIDAE</tp:taxon-name-part></tp:taxon-name>
            </td><td rowspan="1" colspan="1">9–11</td><td rowspan="1" colspan="1">13–15</td><td rowspan="1" colspan="1">22–26</td><td rowspan="1" colspan="1">3–4</td><td rowspan="1" colspan="1">3–6</td><td rowspan="1" colspan="1">3–8</td><td rowspan="1" colspan="1">22–26</td><td rowspan="1" colspan="1">1–3</td><td rowspan="1" colspan="1">22–26</td><td rowspan="1" colspan="1">4–13</td><td rowspan="1" colspan="1">4–10</td></tr><tr><td rowspan="1" colspan="1"><tp:taxon-name><tp:taxon-name-part taxon-name-part-type="family">CICHLIDAE</tp:taxon-name-part></tp:taxon-name>: <tp:taxon-name><tp:taxon-name-part taxon-name-part-type="subfamily">Etroplinae</tp:taxon-name-part></tp:taxon-name></td><td rowspan="1" colspan="1">12–16</td><td rowspan="1" colspan="1">14–19</td><td rowspan="1" colspan="1">27–34</td><td rowspan="1" colspan="1">–1–4</td><td rowspan="1" colspan="1">4–5</td><td rowspan="1" colspan="1">4–6</td><td rowspan="1" colspan="1">25–33</td><td rowspan="1" colspan="1">4–8</td><td rowspan="1" colspan="1">18–22</td><td rowspan="1" colspan="1">5–12</td><td rowspan="1" colspan="1">15–18</td></tr><tr><td rowspan="1" colspan="1">
              <tp:taxon-name><tp:taxon-name-part taxon-name-part-type="subfamily">Ptychochrominae</tp:taxon-name-part></tp:taxon-name>
            </td><td rowspan="1" colspan="1">12–16</td><td rowspan="1" colspan="1">14–19</td><td rowspan="1" colspan="1">27–33</td><td rowspan="1" colspan="1">–2–5</td><td rowspan="1" colspan="1">7–12</td><td rowspan="1" colspan="1">7–11</td><td rowspan="1" colspan="1">21–25</td><td rowspan="1" colspan="1">1–2</td><td rowspan="1" colspan="1">9–12</td><td rowspan="1" colspan="1">10–15</td><td rowspan="1" colspan="1">8–15</td></tr><tr><td rowspan="1" colspan="1">
              <tp:taxon-name><tp:taxon-name-part taxon-name-part-type="subfamily">Cichlinae</tp:taxon-name-part></tp:taxon-name>
            </td><td rowspan="1" colspan="1">12–20</td><td rowspan="1" colspan="1">11–19</td><td rowspan="1" colspan="1">24–36</td><td rowspan="1" colspan="1">–5–5</td><td rowspan="1" colspan="1">4–11</td><td rowspan="1" colspan="1">3–11</td><td rowspan="1" colspan="1">21–32</td><td rowspan="1" colspan="1">1–2</td><td rowspan="1" colspan="1">8–21</td><td rowspan="1" colspan="1">6–21</td><td rowspan="1" colspan="1">(6) 12–22</td></tr><tr><td rowspan="1" colspan="1"><tp:taxon-name><tp:taxon-name-part taxon-name-part-type="subfamily">Pseudocrenilabrinae</tp:taxon-name-part></tp:taxon-name>:</td><td rowspan="1" colspan="1"/><td rowspan="1" colspan="1"/><td rowspan="1" colspan="1"/><td rowspan="1" colspan="1"/><td rowspan="1" colspan="1"/><td rowspan="1" colspan="1"/><td rowspan="1" colspan="1"/><td rowspan="1" colspan="1"/><td rowspan="1" colspan="1"/><td rowspan="1" colspan="1"/><td rowspan="1" colspan="1"/></tr><tr><td rowspan="1" colspan="1">
              <tp:taxon-name><tp:taxon-name-part taxon-name-part-type="tribe">Heterochromini</tp:taxon-name-part></tp:taxon-name>
            </td><td rowspan="1" colspan="1">13</td><td rowspan="1" colspan="1">14</td><td rowspan="1" colspan="1">27</td><td rowspan="1" colspan="1">1</td><td rowspan="1" colspan="1">5–6</td><td rowspan="1" colspan="1">6–7</td><td rowspan="1" colspan="1">27–28</td><td rowspan="1" colspan="1">1–2</td><td rowspan="1" colspan="1">10–11</td><td rowspan="1" colspan="1">17–18</td><td rowspan="1" colspan="1">10–13</td></tr><tr><td rowspan="1" colspan="1">
              <tp:taxon-name><tp:taxon-name-part taxon-name-part-type="tribe">Tylochromini</tp:taxon-name-part></tp:taxon-name>
            </td><td rowspan="1" colspan="1">14–15</td><td rowspan="1" colspan="1">16–17</td><td rowspan="1" colspan="1">31</td><td rowspan="1" colspan="1">1–3</td><td rowspan="1" colspan="1">7–8</td><td rowspan="1" colspan="1">9–10</td><td rowspan="1" colspan="1">28</td><td rowspan="1" colspan="1">1</td><td rowspan="1" colspan="1">8–9</td><td rowspan="1" colspan="1">19–20</td><td rowspan="1" colspan="1">15–17</td></tr><tr><td rowspan="1" colspan="1">
              <tp:taxon-name><tp:taxon-name-part taxon-name-part-type="tribe">Hemichromini</tp:taxon-name-part></tp:taxon-name>
            </td><td rowspan="1" colspan="1">12–15</td><td rowspan="1" colspan="1">12–17</td><td rowspan="1" colspan="1">25–29</td><td rowspan="1" colspan="1">–2–5</td><td rowspan="1" colspan="1">6–8</td><td rowspan="1" colspan="1">6–8</td><td rowspan="1" colspan="1">22–25</td><td rowspan="1" colspan="1">1–2</td><td rowspan="1" colspan="1">8–10</td><td rowspan="1" colspan="1">13–16</td><td rowspan="1" colspan="1">12–17</td></tr><tr><td rowspan="1" colspan="1">
              <tp:taxon-name><tp:taxon-name-part taxon-name-part-type="tribe">Chromidotilapiini</tp:taxon-name-part></tp:taxon-name>
            </td><td rowspan="1" colspan="1">12–15</td><td rowspan="1" colspan="1">12–20</td><td rowspan="1" colspan="1">25–34</td><td rowspan="1" colspan="1">–3–7</td><td rowspan="1" colspan="1">4–8</td><td rowspan="1" colspan="1">5–10</td><td rowspan="1" colspan="1">23–30</td><td rowspan="1" colspan="1">0–2</td><td rowspan="1" colspan="1">6–12</td><td rowspan="1" colspan="1">13–19</td><td rowspan="1" colspan="1">(6) 13–25</td></tr><tr><td rowspan="1" colspan="1">
              <tp:taxon-name><tp:taxon-name-part taxon-name-part-type="tribe">Etiini</tp:taxon-name-part></tp:taxon-name>
            </td><td rowspan="1" colspan="1">14</td><td rowspan="1" colspan="1">12</td><td rowspan="1" colspan="1">26</td><td rowspan="1" colspan="1">–2</td><td rowspan="1" colspan="1">6</td><td rowspan="1" colspan="1">6</td><td rowspan="1" colspan="1">24</td><td rowspan="1" colspan="1">1–2</td><td rowspan="1" colspan="1">9</td><td rowspan="1" colspan="1">15</td><td rowspan="1" colspan="1">14</td></tr><tr><td rowspan="1" colspan="1">
              <tp:taxon-name><tp:taxon-name-part taxon-name-part-type="tribe">Oreochromini</tp:taxon-name-part></tp:taxon-name>
            </td><td rowspan="1" colspan="1"/><td rowspan="1" colspan="1"/><td rowspan="1" colspan="1"/><td rowspan="1" colspan="1"/><td rowspan="1" colspan="1"/><td rowspan="1" colspan="1"/><td rowspan="1" colspan="1"/><td rowspan="1" colspan="1"/><td rowspan="1" colspan="1"/><td rowspan="1" colspan="1"/><td rowspan="1" colspan="1"/></tr><tr><td rowspan="1" colspan="1">Middle East</td><td rowspan="1" colspan="1">14–15</td><td rowspan="1" colspan="1">14–15</td><td rowspan="1" colspan="1">29–30</td><td rowspan="1" colspan="1">–1–1</td><td rowspan="1" colspan="1">7–9</td><td rowspan="1" colspan="1">7–9</td><td rowspan="1" colspan="1">23–25</td><td rowspan="1" colspan="1">1</td><td rowspan="1" colspan="1">9–10</td><td rowspan="1" colspan="1">14–16</td><td rowspan="1" colspan="1">14–15</td></tr><tr><td rowspan="1" colspan="1">Riverine (African)</td><td rowspan="1" colspan="1">13–18</td><td rowspan="1" colspan="1">12–16</td><td rowspan="1" colspan="1">26–33</td><td rowspan="1" colspan="1">–3–1</td><td rowspan="1" colspan="1">6–8</td><td rowspan="1" colspan="1">6–9</td><td rowspan="1" colspan="1">23–30</td><td rowspan="1" colspan="1">1–2</td><td rowspan="1" colspan="1">7–13</td><td rowspan="1" colspan="1">14–18</td><td rowspan="1" colspan="1">14–19</td></tr><tr><td rowspan="1" colspan="1">L. Barombi</td><td rowspan="1" colspan="1">13–15</td><td rowspan="1" colspan="1">14–15</td><td rowspan="1" colspan="1">27–29</td><td rowspan="1" colspan="1">–1–2</td><td rowspan="1" colspan="1">6–8</td><td rowspan="1" colspan="1">7–8</td><td rowspan="1" colspan="1">23–26</td><td rowspan="1" colspan="1">1–2</td><td rowspan="1" colspan="1">9–11</td><td rowspan="1" colspan="1">13–16</td><td rowspan="1" colspan="1">14–16</td></tr><tr><td rowspan="1" colspan="1">L. Tanganyika</td><td rowspan="1" colspan="1">16</td><td rowspan="1" colspan="1">15</td><td rowspan="1" colspan="1">31</td><td rowspan="1" colspan="1">–1</td><td rowspan="1" colspan="1">7</td><td rowspan="1" colspan="1">7–8</td><td rowspan="1" colspan="1">28–29</td><td rowspan="1" colspan="1">1–2</td><td rowspan="1" colspan="1">10–11</td><td rowspan="1" colspan="1">17–19</td><td rowspan="1" colspan="1">17</td></tr><tr><td rowspan="1" colspan="1">
              <tp:taxon-name><tp:taxon-name-part taxon-name-part-type="tribe">Gobiocichlini</tp:taxon-name-part></tp:taxon-name>
            </td><td rowspan="1" colspan="1">17–18</td><td rowspan="1" colspan="1">15–19</td><td rowspan="1" colspan="1">32–37</td><td rowspan="1" colspan="1">–2–1</td><td rowspan="1" colspan="1">5–8</td><td rowspan="1" colspan="1">8–10</td><td rowspan="1" colspan="1">28–32</td><td rowspan="1" colspan="1">0–2</td><td rowspan="1" colspan="1">8–13</td><td rowspan="1" colspan="1">16–23</td><td rowspan="1" colspan="1">18–28</td></tr><tr><td rowspan="1" colspan="1">
              <tp:taxon-name><tp:taxon-name-part taxon-name-part-type="tribe">Coelotilapiini</tp:taxon-name-part></tp:taxon-name>
            </td><td rowspan="1" colspan="1">15</td><td rowspan="1" colspan="1">13</td><td rowspan="1" colspan="1">28</td><td rowspan="1" colspan="1">–2</td><td rowspan="1" colspan="1">6</td><td rowspan="1" colspan="1">6</td><td rowspan="1" colspan="1">27</td><td rowspan="1" colspan="1">1</td><td rowspan="1" colspan="1">9</td><td rowspan="1" colspan="1">18</td><td rowspan="1" colspan="1">15</td></tr><tr><td rowspan="1" colspan="1">
              <tp:taxon-name><tp:taxon-name-part taxon-name-part-type="tribe">Heterotilapiini</tp:taxon-name-part></tp:taxon-name>
            </td><td rowspan="1" colspan="1">15</td><td rowspan="1" colspan="1">13</td><td rowspan="1" colspan="1">28</td><td rowspan="1" colspan="1">–2</td><td rowspan="1" colspan="1">5–6</td><td rowspan="1" colspan="1">6</td><td rowspan="1" colspan="1">28–30</td><td rowspan="1" colspan="1">1–2</td><td rowspan="1" colspan="1">11–12</td><td rowspan="1" colspan="1">16–18</td><td rowspan="1" colspan="1">14–15</td></tr><tr><td rowspan="1" colspan="1">
              <tp:taxon-name><tp:taxon-name-part taxon-name-part-type="tribe">Coptodonini</tp:taxon-name-part></tp:taxon-name>
            </td><td rowspan="1" colspan="1">14–16</td><td rowspan="1" colspan="1">12–15</td><td rowspan="1" colspan="1">27–31</td><td rowspan="1" colspan="1">–4–1</td><td rowspan="1" colspan="1">5–7</td><td rowspan="1" colspan="1">5–8</td><td rowspan="1" colspan="1">25–28</td><td rowspan="1" colspan="1">1–2</td><td rowspan="1" colspan="1">8–12</td><td rowspan="1" colspan="1">15–18</td><td rowspan="1" colspan="1">12–17</td></tr><tr><td rowspan="1" colspan="1">
              <tp:taxon-name><tp:taxon-name-part taxon-name-part-type="tribe">Tilapiini</tp:taxon-name-part></tp:taxon-name>
            </td><td rowspan="1" colspan="1">13–15</td><td rowspan="1" colspan="1">13–14</td><td rowspan="1" colspan="1">26–28</td><td rowspan="1" colspan="1">–2–0</td><td rowspan="1" colspan="1">5–8</td><td rowspan="1" colspan="1">6–7</td><td rowspan="1" colspan="1">23–26</td><td rowspan="1" colspan="1">1–2</td><td rowspan="1" colspan="1">8–11</td><td rowspan="1" colspan="1">12–18</td><td rowspan="1" colspan="1">13–15</td></tr><tr><td rowspan="1" colspan="1">
              <tp:taxon-name><tp:taxon-name-part taxon-name-part-type="tribe">Steatocranini</tp:taxon-name-part></tp:taxon-name>
            </td><td rowspan="1" colspan="1">15–16</td><td rowspan="1" colspan="1">14–16</td><td rowspan="1" colspan="1">30–31</td><td rowspan="1" colspan="1">–2–1</td><td rowspan="1" colspan="1">5–6</td><td rowspan="1" colspan="1">7–8</td><td rowspan="1" colspan="1">27–28</td><td rowspan="1" colspan="1">1</td><td rowspan="1" colspan="1">7–8</td><td rowspan="1" colspan="1">19–21</td><td rowspan="1" colspan="1">19</td></tr><tr><td rowspan="1" colspan="1">
              <tp:taxon-name><tp:taxon-name-part taxon-name-part-type="tribe">Pelmatolapiini</tp:taxon-name-part></tp:taxon-name>
            </td><td rowspan="1" colspan="1">15</td><td rowspan="1" colspan="1">13</td><td rowspan="1" colspan="1">28</td><td rowspan="1" colspan="1">–2</td><td rowspan="1" colspan="1">6</td><td rowspan="1" colspan="1">5–6</td><td rowspan="1" colspan="1">28</td><td rowspan="1" colspan="1">1–2</td><td rowspan="1" colspan="1">11–12</td><td rowspan="1" colspan="1">16–17</td><td rowspan="1" colspan="1">15</td></tr><tr><td rowspan="1" colspan="1">
              <tp:taxon-name><tp:taxon-name-part taxon-name-part-type="tribe">Boulengerochromini</tp:taxon-name-part></tp:taxon-name>
            </td><td rowspan="1" colspan="1">16</td><td rowspan="1" colspan="1">18–19</td><td rowspan="1" colspan="1">34–35</td><td rowspan="1" colspan="1">2–3</td><td rowspan="1" colspan="1">10</td><td rowspan="1" colspan="1">10–11</td><td rowspan="1" colspan="1">29–30</td><td rowspan="1" colspan="1">1</td><td rowspan="1" colspan="1">10–11</td><td rowspan="1" colspan="1">19–20</td><td rowspan="1" colspan="1">15–16</td></tr><tr><td rowspan="1" colspan="1">
              <tp:taxon-name><tp:taxon-name-part taxon-name-part-type="tribe">Bathybatini</tp:taxon-name-part></tp:taxon-name>
            </td><td rowspan="1" colspan="1">11–18</td><td rowspan="1" colspan="1">18–22</td><td rowspan="1" colspan="1">30–40</td><td rowspan="1" colspan="1">3–8</td><td rowspan="1" colspan="1">9–13</td><td rowspan="1" colspan="1">9–12</td><td rowspan="1" colspan="1">20–32</td><td rowspan="1" colspan="1">1–2</td><td rowspan="1" colspan="1">8–18</td><td rowspan="1" colspan="1">9–14</td><td rowspan="1" colspan="1">12–17</td></tr><tr><td rowspan="1" colspan="1">
              <tp:taxon-name><tp:taxon-name-part taxon-name-part-type="tribe">Lamprologini</tp:taxon-name-part></tp:taxon-name>
            </td><td rowspan="1" colspan="1">11–17</td><td rowspan="1" colspan="1">16–22</td><td rowspan="1" colspan="1">27–37</td><td rowspan="1" colspan="1">0–10</td><td rowspan="1" colspan="1">5–11</td><td rowspan="1" colspan="1">6–12</td><td rowspan="1" colspan="1">23–29</td><td rowspan="1" colspan="1">1–4</td><td rowspan="1" colspan="1">9–16</td><td rowspan="1" colspan="1">11–19</td><td rowspan="1" colspan="1">17–23</td></tr><tr><td rowspan="1" colspan="1">
              <tp:taxon-name><tp:taxon-name-part taxon-name-part-type="tribe">Cyphotilapiini</tp:taxon-name-part></tp:taxon-name>
            </td><td rowspan="1" colspan="1">15–17</td><td rowspan="1" colspan="1">15–16</td><td rowspan="1" colspan="1">32</td><td rowspan="1" colspan="1">–2–0</td><td rowspan="1" colspan="1">7–8</td><td rowspan="1" colspan="1">8–9</td><td rowspan="1" colspan="1">26–27</td><td rowspan="1" colspan="1">1–2</td><td rowspan="1" colspan="1">8–9</td><td rowspan="1" colspan="1">17–19</td><td rowspan="1" colspan="1">16–20</td></tr><tr><td rowspan="1" colspan="1">
              <tp:taxon-name><tp:taxon-name-part taxon-name-part-type="tribe">Ectodini</tp:taxon-name-part></tp:taxon-name>
            </td><td rowspan="1" colspan="1">13–17</td><td rowspan="1" colspan="1">17–25</td><td rowspan="1" colspan="1">32–39</td><td rowspan="1" colspan="1">1–11</td><td rowspan="1" colspan="1">7–11</td><td rowspan="1" colspan="1">9–14</td><td rowspan="1" colspan="1">24–31</td><td rowspan="1" colspan="1">1–3</td><td rowspan="1" colspan="1">8–12</td><td rowspan="1" colspan="1">12–19</td><td rowspan="1" colspan="1">(12) 19–26</td></tr><tr><td rowspan="1" colspan="1">
              <tp:taxon-name><tp:taxon-name-part taxon-name-part-type="tribe">Limnochromini</tp:taxon-name-part></tp:taxon-name>
            </td><td rowspan="1" colspan="1">13–16</td><td rowspan="1" colspan="1">17–19</td><td rowspan="1" colspan="1">30–35</td><td rowspan="1" colspan="1">2–5</td><td rowspan="1" colspan="1">8–10</td><td rowspan="1" colspan="1">9–11</td><td rowspan="1" colspan="1">22–28</td><td rowspan="1" colspan="1">1–2</td><td rowspan="1" colspan="1">8–10</td><td rowspan="1" colspan="1">14–18</td><td rowspan="1" colspan="1">(13) 16–22</td></tr><tr><td rowspan="1" colspan="1">
              <tp:taxon-name><tp:taxon-name-part taxon-name-part-type="tribe">Cyprichromini</tp:taxon-name-part></tp:taxon-name>
            </td><td rowspan="1" colspan="1">16–21</td><td rowspan="1" colspan="1">17–20</td><td rowspan="1" colspan="1">35–40</td><td rowspan="1" colspan="1">–3–4</td><td rowspan="1" colspan="1">10–12</td><td rowspan="1" colspan="1">11–13</td><td rowspan="1" colspan="1">26–30</td><td rowspan="1" colspan="1">0–7</td><td rowspan="1" colspan="1">8–14</td><td rowspan="1" colspan="1">14–19</td><td rowspan="1" colspan="1">18–23</td></tr><tr><td rowspan="1" colspan="1">
              <tp:taxon-name><tp:taxon-name-part taxon-name-part-type="tribe">Benthochromini</tp:taxon-name-part></tp:taxon-name>
            </td><td rowspan="1" colspan="1">17–18</td><td rowspan="1" colspan="1">18–19</td><td rowspan="1" colspan="1">35–37</td><td rowspan="1" colspan="1">0–2</td><td rowspan="1" colspan="1">9–10</td><td rowspan="1" colspan="1">9–10</td><td rowspan="1" colspan="1">27–29</td><td rowspan="1" colspan="1">1</td><td rowspan="1" colspan="1">10–11</td><td rowspan="1" colspan="1">16–18</td><td rowspan="1" colspan="1">19–23</td></tr><tr><td rowspan="1" colspan="1">
              <tp:taxon-name><tp:taxon-name-part taxon-name-part-type="tribe">Perissodini</tp:taxon-name-part></tp:taxon-name>
            </td><td rowspan="1" colspan="1">15–18</td><td rowspan="1" colspan="1">18–21</td><td rowspan="1" colspan="1">34–39</td><td rowspan="1" colspan="1">2–4</td><td rowspan="1" colspan="1">8–11</td><td rowspan="1" colspan="1">9–12</td><td rowspan="1" colspan="1">27–32</td><td rowspan="1" colspan="1">1–2</td><td rowspan="1" colspan="1">10–13</td><td rowspan="1" colspan="1">16–20</td><td rowspan="1" colspan="1">16–24</td></tr><tr><td rowspan="1" colspan="1">
              <tp:taxon-name><tp:taxon-name-part taxon-name-part-type="tribe">Eretmodini</tp:taxon-name-part></tp:taxon-name>
            </td><td rowspan="1" colspan="1">13–14</td><td rowspan="1" colspan="1">16–17</td><td rowspan="1" colspan="1">29–30</td><td rowspan="1" colspan="1">2–4</td><td rowspan="1" colspan="1">4–5</td><td rowspan="1" colspan="1">8–9</td><td rowspan="1" colspan="1">26–27</td><td rowspan="1" colspan="1">1–2</td><td rowspan="1" colspan="1">8–9</td><td rowspan="1" colspan="1">18–19</td><td rowspan="1" colspan="1">19–21</td></tr><tr><td rowspan="1" colspan="1"><tp:taxon-name><tp:taxon-name-part taxon-name-part-type="tribe">Pseudocrenilabrini</tp:taxon-name-part></tp:taxon-name>:</td><td rowspan="1" colspan="1"/><td rowspan="1" colspan="1"/><td rowspan="1" colspan="1"/><td rowspan="1" colspan="1"/><td rowspan="1" colspan="1"/><td rowspan="1" colspan="1"/><td rowspan="1" colspan="1"/><td rowspan="1" colspan="1"/><td rowspan="1" colspan="1"/><td rowspan="1" colspan="1"/><td rowspan="1" colspan="1"/></tr><tr><td rowspan="1" colspan="1">Serranochromines</td><td rowspan="1" colspan="1">15–17</td><td rowspan="1" colspan="1">15–19</td><td rowspan="1" colspan="1">31–36</td><td rowspan="1" colspan="1">–1–3</td><td rowspan="1" colspan="1">7–10</td><td rowspan="1" colspan="1">8–10</td><td rowspan="1" colspan="1">25–29</td><td rowspan="1" colspan="1">1–3</td><td rowspan="1" colspan="1">9–12</td><td rowspan="1" colspan="1">15–19</td><td rowspan="1" colspan="1">17–19</td></tr><tr><td rowspan="1" colspan="1">
              <tp:taxon-name><tp:taxon-name-part taxon-name-part-type="subtribe">Pseudocrenilabrina</tp:taxon-name-part></tp:taxon-name>
            </td><td rowspan="1" colspan="1">12–14</td><td rowspan="1" colspan="1">14–18</td><td rowspan="1" colspan="1">26–31</td><td rowspan="1" colspan="1">1–5</td><td rowspan="1" colspan="1">5–8</td><td rowspan="1" colspan="1">6–10</td><td rowspan="1" colspan="1">23–26</td><td rowspan="1" colspan="1">1–2</td><td rowspan="1" colspan="1">8–10</td><td rowspan="1" colspan="1">14–17</td><td rowspan="1" colspan="1">15–18</td></tr><tr><td rowspan="1" colspan="1">
              <tp:taxon-name><tp:taxon-name-part taxon-name-part-type="subtribe">Tropheina</tp:taxon-name-part></tp:taxon-name>
            </td><td rowspan="1" colspan="1">13–16</td><td rowspan="1" colspan="1">15–18</td><td rowspan="1" colspan="1">29–34</td><td rowspan="1" colspan="1">–1–4</td><td rowspan="1" colspan="1">5–9</td><td rowspan="1" colspan="1">6–10</td><td rowspan="1" colspan="1">23–28</td><td rowspan="1" colspan="1">1–2</td><td rowspan="1" colspan="1">8–11</td><td rowspan="1" colspan="1">15–19</td><td rowspan="1" colspan="1">15–19</td></tr><tr><td rowspan="1" colspan="1">
              <tp:taxon-name><tp:taxon-name-part taxon-name-part-type="subtribe">Cyrtocarina</tp:taxon-name-part></tp:taxon-name>
            </td><td rowspan="1" colspan="1">12–16</td><td rowspan="1" colspan="1">15–20</td><td rowspan="1" colspan="1">29–35</td><td rowspan="1" colspan="1">0–7</td><td rowspan="1" colspan="1">6–11</td><td rowspan="1" colspan="1">7–12</td><td rowspan="1" colspan="1">23–31</td><td rowspan="1" colspan="1">0–2</td><td rowspan="1" colspan="1">9–13</td><td rowspan="1" colspan="1">13–18</td><td rowspan="1" colspan="1">12–20</td></tr><tr><td rowspan="1" colspan="1">
              <tp:taxon-name><tp:taxon-name-part taxon-name-part-type="subtribe">Pseudotropheina</tp:taxon-name-part></tp:taxon-name>
            </td><td rowspan="1" colspan="1">13–16</td><td rowspan="1" colspan="1">15–17</td><td rowspan="1" colspan="1">28–33</td><td rowspan="1" colspan="1">–1–4</td><td rowspan="1" colspan="1">6–9</td><td rowspan="1" colspan="1">7–10</td><td rowspan="1" colspan="1">22–27</td><td rowspan="1" colspan="1">1–3</td><td rowspan="1" colspan="1">8–10</td><td rowspan="1" colspan="1">14–19</td><td rowspan="1" colspan="1">(13–14) 16–21</td></tr><tr><td rowspan="1" colspan="1">
              <tp:taxon-name><tp:taxon-name-part taxon-name-part-type="subtribe">Rhamphochromina</tp:taxon-name-part></tp:taxon-name>
            </td><td rowspan="1" colspan="1">14–18</td><td rowspan="1" colspan="1">17–22</td><td rowspan="1" colspan="1">33–40</td><td rowspan="1" colspan="1">–1–5</td><td rowspan="1" colspan="1">10–13</td><td rowspan="1" colspan="1">10–13</td><td rowspan="1" colspan="1">24–31</td><td rowspan="1" colspan="1">0–4</td><td rowspan="1" colspan="1">11–14</td><td rowspan="1" colspan="1">11–19</td><td rowspan="1" colspan="1">14–21</td></tr><tr><td rowspan="1" colspan="1">
              <italic>incertae sedis</italic>
            </td><td rowspan="1" colspan="1">12–15</td><td rowspan="1" colspan="1">14–19</td><td rowspan="1" colspan="1">26–32</td><td rowspan="1" colspan="1">–1–7</td><td rowspan="1" colspan="1">5–11</td><td rowspan="1" colspan="1">7–12</td><td rowspan="1" colspan="1">21–27</td><td rowspan="1" colspan="1">1–3</td><td rowspan="1" colspan="1">8–11</td><td rowspan="1" colspan="1">12–19</td><td rowspan="1" colspan="1">(6–10) 14–20</td></tr></tbody></table></table-wrap><fig id="F11434386" position="float" orientation="portrait"><object-id xmlns:xlink="http://www.w3.org/1999/xlink" content-type="arpha" xlink:type="simple">3240F77E-BFF6-5A39-B75B-2760E6BC0256</object-id><object-id xmlns:xlink="http://www.w3.org/1999/xlink" content-type="doi" xlink:type="simple">10.3897/BDJ.12.e130707.figure3</object-id><label>Figure 3.</label><caption><p>Cladogram attempting to summarise current hypotheses of the interrelationships of all cichlid subfamilies, tribes and subtribes (but, as <xref ref-type="bibr" rid="B11435241">Irisarri et al. (2018)</xref> noted, "While the monophyly of cichlid tribes is well established, their interrelationships remain hotly debated"). Green branches signify Lake Tanganyika tribes; terminal red branches, Lake Malawi subtribes of <tp:taxon-name><tp:taxon-name-part taxon-name-part-type="tribe">Pseudocrenilabrini</tp:taxon-name-part></tp:taxon-name>. Pelmatochromines are included in <tp:taxon-name><tp:taxon-name-part taxon-name-part-type="tribe">Chromidotilapiini</tp:taxon-name-part></tp:taxon-name>; <italic><tp:taxon-name><tp:taxon-name-part taxon-name-part-type="genus" reg="Trematocara">Trematocara</tp:taxon-name-part></tp:taxon-name></italic> is included in <tp:taxon-name><tp:taxon-name-part taxon-name-part-type="tribe">Bathybatini</tp:taxon-name-part></tp:taxon-name>. Numbers following tribal and subtribal names in <tp:taxon-name><tp:taxon-name-part taxon-name-part-type="subfamily">Pseudocrenilabrinae</tp:taxon-name-part></tp:taxon-name> indicate the number of currently valid genera and species in each clade. ”<italic>H</italic>” = “<italic><tp:taxon-name><tp:taxon-name-part taxon-name-part-type="genus" reg="Haplochromis">Haplochromis</tp:taxon-name-part></tp:taxon-name></italic>”. Compiled from trees in molecular and morphological phylogenetic studies, including <xref ref-type="bibr" rid="B11434702">Takahashi (2003)</xref>, <xref ref-type="bibr" rid="B11586800">Sparks and Smith (2004)</xref>, <xref ref-type="bibr" rid="B11434693">Stiassny and Sparks (2006)</xref>, <xref ref-type="bibr" rid="B11434621">Smith et al. (2008)</xref>, <xref ref-type="bibr" rid="B11435094">López-Fernández et al. (2010)</xref>, <xref ref-type="bibr" rid="B11669340">Wainwright et al. (2012)</xref>, <xref ref-type="bibr" rid="B11434470">Dunz and Schliewen (2013)</xref>, <xref ref-type="bibr" rid="B11435113">Steele and López-Fernández (2014)</xref>, <xref ref-type="bibr" rid="B11711967">Meyer et al. (2015)</xref>, <xref ref-type="bibr" rid="B11434777">Ilves et al. (2018)</xref>, <xref ref-type="bibr" rid="B11435241">Irisarri et al. (2018)</xref> <xref ref-type="bibr" rid="B11435448">Malinsky et al. 2018</xref>, <xref ref-type="bibr" rid="B11434960">Altner et al. (2020)</xref>, <xref ref-type="bibr" rid="B11435267">Ronco et al. (2021)</xref>, <xref ref-type="bibr" rid="B11434826">Schedel et al. (2019)</xref>, and <xref ref-type="bibr" rid="B11990656">Blumer et al. (2024)</xref>.</p></caption><graphic xmlns:xlink="http://www.w3.org/1999/xlink" xlink:href="bdj-12-e130707-g003.jpg" position="float" id="oo_1135101.jpg" orientation="portrait" xlink:type="simple"><uri content-type="original_file" xlink:type="simple">https://binary.pensoft.net/fig/1135101</uri></graphic></fig><supplementary-material xmlns:xlink="http://www.w3.org/1999/xlink" id="S11457566" orientation="portrait" position="float" xlink:type="simple"><object-id content-type="arpha" xlink:type="simple">1B2D5218-E516-5469-AB1F-1C5C0A074290</object-id><object-id content-type="doi" xlink:type="simple">10.3897/BDJ.12.e130707.suppl2</object-id><label>Supplementary material 2</label><caption><p>Table S1.</p></caption><statement content-type="dataType"><label>Data type</label><p>table, morphological, meristic, survey</p></statement><statement content-type="notes"><label>Brief description</label><p>Frequency distribution of <bold>vertebral counts</bold> in <tp:taxon-name><tp:taxon-name-part taxon-name-part-type="family">Polycentridae</tp:taxon-name-part></tp:taxon-name> (outgroup) and <tp:taxon-name><tp:taxon-name-part taxon-name-part-type="family">Cichlidae</tp:taxon-name-part></tp:taxon-name>.</p></statement><p>File: oo_1134473.pdf</p><media xlink:href="bdj-12-e130707-s002.pdf" mimetype="Adobe Acrobat Document" mime-subtype="pdf" position="float" orientation="portrait" xlink:type="simple"><uri content-type="original_file" xlink:type="simple">https://binary.pensoft.net/file/1134473</uri></media><attrib specific-use="authors">Michael K. Oliver</attrib></supplementary-material><supplementary-material xmlns:xlink="http://www.w3.org/1999/xlink" id="S11475097" orientation="portrait" position="float" xlink:type="simple"><object-id content-type="arpha" xlink:type="simple">2B89B0D7-532D-5864-8E06-9EE1961FF611</object-id><object-id content-type="doi" xlink:type="simple">10.3897/BDJ.12.e130707.suppl3</object-id><label>Supplementary material 3</label><caption><p>Table S2.</p></caption><statement content-type="dataType"><label>Data type</label><p>table, morphological, meristic, survey</p></statement><statement content-type="notes"><label>Brief description</label><p>Frequency distribution of <bold>number of vertebrae behind the last occupied dorsal insertion space and last occupied interhaemal space</bold> in <tp:taxon-name><tp:taxon-name-part taxon-name-part-type="family">Polycentridae</tp:taxon-name-part></tp:taxon-name> (outgroup) and <tp:taxon-name><tp:taxon-name-part taxon-name-part-type="family">Cichlidae</tp:taxon-name-part></tp:taxon-name>.</p></statement><p>File: oo_1134474.pdf</p><media xlink:href="bdj-12-e130707-s003.pdf" mimetype="Adobe Acrobat Document" mime-subtype="pdf" position="float" orientation="portrait" xlink:type="simple"><uri content-type="original_file" xlink:type="simple">https://binary.pensoft.net/file/1134474</uri></media><attrib specific-use="authors">Michael K. Oliver</attrib></supplementary-material><supplementary-material xmlns:xlink="http://www.w3.org/1999/xlink" id="S11475098" orientation="portrait" position="float" xlink:type="simple"><object-id content-type="arpha" xlink:type="simple">0142DD9A-EE55-5C7E-BD29-2F3F91DBE984</object-id><object-id content-type="doi" xlink:type="simple">10.3897/BDJ.12.e130707.suppl4</object-id><label>Supplementary material 4</label><caption><p>Table S3.</p></caption><statement content-type="dataType"><label>Data type</label><p>table, morphological, meristic, survey</p></statement><statement content-type="notes"><label>Brief description</label><p>Frequency distribution of <bold>total number of dorsal pterygiophores</bold> in <tp:taxon-name><tp:taxon-name-part taxon-name-part-type="family">Polycentridae</tp:taxon-name-part></tp:taxon-name> (outgroup) and <tp:taxon-name><tp:taxon-name-part taxon-name-part-type="family">Cichlidae</tp:taxon-name-part></tp:taxon-name>.</p></statement><p>File: oo_1134476.pdf</p><media xlink:href="bdj-12-e130707-s004.pdf" mimetype="Adobe Acrobat Document" mime-subtype="pdf" position="float" orientation="portrait" xlink:type="simple"><uri content-type="original_file" xlink:type="simple">https://binary.pensoft.net/file/1134476</uri></media><attrib specific-use="authors">Michael K. Oliver</attrib></supplementary-material><supplementary-material xmlns:xlink="http://www.w3.org/1999/xlink" id="S11458421" orientation="portrait" position="float" xlink:type="simple"><object-id content-type="arpha" xlink:type="simple">43A857ED-B304-5274-9B42-7615049835AC</object-id><object-id content-type="doi" xlink:type="simple">10.3897/BDJ.12.e130707.suppl5</object-id><label>Supplementary material 5</label><caption><p>Table S4.</p></caption><statement content-type="dataType"><label>Data type</label><p>table, morphological, meristic, survey</p></statement><statement content-type="notes"><label>Brief description</label><p>Frequency distribution of (1) <bold>number of anal pterygiophores anterior to first haemal spine</bold> and (2) <bold>total number of anal pterygiophores</bold> in <tp:taxon-name><tp:taxon-name-part taxon-name-part-type="family">Polycentridae</tp:taxon-name-part></tp:taxon-name> (outgroup) and <tp:taxon-name><tp:taxon-name-part taxon-name-part-type="family">Cichlidae</tp:taxon-name-part></tp:taxon-name>.</p></statement><p>File: oo_1134478.pdf</p><media xlink:href="bdj-12-e130707-s005.pdf" mimetype="Adobe Acrobat Document" mime-subtype="pdf" position="float" orientation="portrait" xlink:type="simple"><uri content-type="original_file" xlink:type="simple">https://binary.pensoft.net/file/1134478</uri></media><attrib specific-use="authors">Michael K. Oliver</attrib></supplementary-material><supplementary-material xmlns:xlink="http://www.w3.org/1999/xlink" id="S11475099" orientation="portrait" position="float" xlink:type="simple"><object-id content-type="arpha" xlink:type="simple">871064B0-13AB-543E-9832-8B0A53F708C5</object-id><object-id content-type="doi" xlink:type="simple">10.3897/BDJ.12.e130707.suppl6</object-id><label>Supplementary material 6</label><caption><p>Table S5.</p></caption><statement content-type="dataType"><label>Data type</label><p>table, morphological, meristic, survey</p></statement><statement content-type="notes"><label>Brief description</label><p>Frequency distribution of <bold>number of dorsal pterygiophores minus anal pterygiophores</bold> in <tp:taxon-name><tp:taxon-name-part taxon-name-part-type="family">Polycentridae</tp:taxon-name-part></tp:taxon-name> (outgroup) and <tp:taxon-name><tp:taxon-name-part taxon-name-part-type="family">Cichlidae</tp:taxon-name-part></tp:taxon-name>.</p></statement><p>File: oo_1134480.pdf</p><media xlink:href="bdj-12-e130707-s006.pdf" mimetype="Adobe Acrobat Document" mime-subtype="pdf" position="float" orientation="portrait" xlink:type="simple"><uri content-type="original_file" xlink:type="simple">https://binary.pensoft.net/file/1134480</uri></media><attrib specific-use="authors">Michael K. Oliver</attrib></supplementary-material><supplementary-material xmlns:xlink="http://www.w3.org/1999/xlink" id="S11458423" orientation="portrait" position="float" xlink:type="simple"><object-id content-type="arpha" xlink:type="simple">7635B465-7F0D-5EF9-9D28-6A6B32EAEFB9</object-id><object-id content-type="doi" xlink:type="simple">10.3897/BDJ.12.e130707.suppl7</object-id><label>Supplementary material 7</label><caption><p>Table S6.</p></caption><statement content-type="dataType"><label>Data type</label><p>table, morphological, meristic, survey</p></statement><statement content-type="notes"><label>Brief description</label><p>Frequency distribution of <bold>longest consecutive series of a single dorsal pterygiophore in each dorsal insertion space</bold> in <tp:taxon-name><tp:taxon-name-part taxon-name-part-type="family">Polycentridae</tp:taxon-name-part></tp:taxon-name> (outgroup) and <tp:taxon-name><tp:taxon-name-part taxon-name-part-type="family">Cichlidae</tp:taxon-name-part></tp:taxon-name>.</p></statement><p>File: oo_1134481.pdf</p><media xlink:href="bdj-12-e130707-s007.pdf" mimetype="Adobe Acrobat Document" mime-subtype="pdf" position="float" orientation="portrait" xlink:type="simple"><uri content-type="original_file" xlink:type="simple">https://binary.pensoft.net/file/1134481</uri></media><attrib specific-use="authors">Michael K. Oliver</attrib></supplementary-material><table-wrap id="T11443966" position="float" orientation="portrait"><label>Table 2.</label><caption><p>Summary of most-frequent insertion patterns of supraneurals and pterygiophores in first three dorsal insertion spaces (DIS) and of dorsal and anal pterygiophores in last four occupied DIS and interhaemal spaces, respectively, for <tp:taxon-name><tp:taxon-name-part taxon-name-part-type="family">Cichlidae</tp:taxon-name-part></tp:taxon-name> by subfamily, tribe and subtribe. Data from <tp:taxon-name><tp:taxon-name-part taxon-name-part-type="family">Polycentridae</tp:taxon-name-part></tp:taxon-name> (outgroup) are also given. Subfamilies and pseudocrenilabrine tribes are arranged in approximate order of estimated branching from basal to terminal (Fig. <xref ref-type="fig" rid="F11434386">3</xref>). Values for serranochromines exclude data from specimens of “<italic><tp:taxon-name><tp:taxon-name-part taxon-name-part-type="genus" reg="Chetia">Chetia</tp:taxon-name-part></tp:taxon-name></italic> ? sp.”, which were likely misidentified. <tp:taxon-name><tp:taxon-name-part taxon-name-part-type="tribe">Pseudocrenilabrini</tp:taxon-name-part></tp:taxon-name> <italic>incertae sedis</italic> includes all riverine and lacustrine genera and species not included in the other groupings within this tribe (see <underline>Taxon treatments</underline>). See Suppl. materials <xref ref-type="supplementary-material" rid="S11458424">8</xref>, <xref ref-type="supplementary-material" rid="S11475100">9</xref>, <xref ref-type="supplementary-material" rid="S11475065">10</xref> for complete data on all insertion patterns of all species studied. <bold>Abbreviations</bold>: DIS, dorsal insertion spaces; IHS, interhaemal spaces.</p></caption><table rules="all" border="0"><tbody><tr><td rowspan="2" colspan="1">FAMILY: Subfamily or Tribe/Subtribe</td><td rowspan="1" colspan="3">Most-frequent insertion patterns</td></tr><tr><td rowspan="1" colspan="1">First 3 DIS</td><td rowspan="1" colspan="1">Last 4 occupied DIS</td><td rowspan="1" colspan="1">Last 4 occupied IHS</td></tr><tr><td rowspan="1" colspan="1">
              <tp:taxon-name><tp:taxon-name-part taxon-name-part-type="family">POLYCENTRIDAE</tp:taxon-name-part></tp:taxon-name>
            </td><td rowspan="1" colspan="1">0/0/0-1/ (in 2 of 5)</td><td rowspan="1" colspan="1">2/2/2/3/ (in 2 of 5)</td><td rowspan="1" colspan="1">none &gt; once</td></tr><tr><td rowspan="1" colspan="1"><tp:taxon-name><tp:taxon-name-part taxon-name-part-type="family">CICHLIDAE</tp:taxon-name-part></tp:taxon-name>: <tp:taxon-name><tp:taxon-name-part taxon-name-part-type="subfamily">Etroplinae</tp:taxon-name-part></tp:taxon-name></td><td rowspan="1" colspan="1">0/0-1/1/</td><td rowspan="1" colspan="1">/2/2/2/1/; /2/1/2/2/; /2/2/1/2/</td><td rowspan="1" colspan="1">\2\2\2\1\; \2\2\2\2\</td></tr><tr><td rowspan="1" colspan="1">
              <tp:taxon-name><tp:taxon-name-part taxon-name-part-type="subfamily">Ptychochrominae</tp:taxon-name-part></tp:taxon-name>
            </td><td rowspan="1" colspan="1">0/0/2/;<break/>0-0/0-1/2/;<break/>0-0/0-2/1/</td><td rowspan="1" colspan="1">/1/2/2/2/; /2/1/2/2/</td><td rowspan="1" colspan="1">\2\1\2\1\; \1\2\2\2\; \2\1\2\2\</td></tr><tr><td rowspan="1" colspan="1">
              <tp:taxon-name><tp:taxon-name-part taxon-name-part-type="subfamily">Cichlinae</tp:taxon-name-part></tp:taxon-name>
            </td><td rowspan="1" colspan="1">0/0-2/1/</td><td rowspan="1" colspan="1">/1/2/2/2/; /1/2/2/1/; /2/1/2/1/</td><td rowspan="1" colspan="1">\2\2\2\1\</td></tr><tr><td rowspan="1" colspan="1"><tp:taxon-name><tp:taxon-name-part taxon-name-part-type="subfamily">Pseudocrenilabrinae</tp:taxon-name-part></tp:taxon-name>:</td><td rowspan="1" colspan="1"/><td rowspan="1" colspan="1"/><td rowspan="1" colspan="1"/></tr><tr><td rowspan="1" colspan="1">
              <tp:taxon-name><tp:taxon-name-part taxon-name-part-type="tribe">Heterochromini</tp:taxon-name-part></tp:taxon-name>
            </td><td rowspan="1" colspan="1">0/0-2/1/</td><td rowspan="1" colspan="1">/1/2/2/2/</td><td rowspan="1" colspan="1">\1\2\2\2\</td></tr><tr><td rowspan="1" colspan="1">
              <tp:taxon-name><tp:taxon-name-part taxon-name-part-type="tribe">Tylochromini</tp:taxon-name-part></tp:taxon-name>
            </td><td rowspan="1" colspan="1">0/0-2/1/</td><td rowspan="1" colspan="1">/1/2/2/3/</td><td rowspan="1" colspan="1">\1\1\2\2\</td></tr><tr><td rowspan="1" colspan="1">
              <tp:taxon-name><tp:taxon-name-part taxon-name-part-type="tribe">Hemichromini</tp:taxon-name-part></tp:taxon-name>
            </td><td rowspan="1" colspan="1">0/2/1/</td><td rowspan="1" colspan="1">/2/2/2/1/</td><td rowspan="1" colspan="1">\1\2\2\1\</td></tr><tr><td rowspan="1" colspan="1">
              <tp:taxon-name><tp:taxon-name-part taxon-name-part-type="tribe">Chromidotilapiini</tp:taxon-name-part></tp:taxon-name>
            </td><td rowspan="1" colspan="1">0/2/1/</td><td rowspan="1" colspan="1">/2/2/2/1/; /2/1/2/2/; /1/2/2/2/</td><td rowspan="1" colspan="1">\1\2\2\1\; \1\1\2\2\; \2\1\2\1\</td></tr><tr><td rowspan="1" colspan="1">
              <tp:taxon-name><tp:taxon-name-part taxon-name-part-type="tribe">Etiini</tp:taxon-name-part></tp:taxon-name>
            </td><td rowspan="1" colspan="1">0-0/2/1/</td><td rowspan="1" colspan="1">/2/2/2/2/</td><td rowspan="1" colspan="1">\1\2\3\1\; \2\2\2\1\; \2\2\3\1\</td></tr><tr><td rowspan="1" colspan="1">
              <tp:taxon-name><tp:taxon-name-part taxon-name-part-type="tribe">Oreochromini</tp:taxon-name-part></tp:taxon-name>
            </td><td rowspan="1" colspan="1"/><td rowspan="1" colspan="1"/><td rowspan="1" colspan="1"/></tr><tr><td rowspan="1" colspan="1">Middle East</td><td rowspan="1" colspan="1">0/2/1/</td><td rowspan="1" colspan="1">/2/1/2/1/; /2/1/2/2/</td><td rowspan="1" colspan="1">\1\2\2\1\</td></tr><tr><td rowspan="1" colspan="1">Riverine (African)</td><td rowspan="1" colspan="1">0/2/1/</td><td rowspan="1" colspan="1">/1/2/2/2/</td><td rowspan="1" colspan="1">\1\2\2\2\</td></tr><tr><td rowspan="1" colspan="1">Lake Barombi</td><td rowspan="1" colspan="1">0/2/1/</td><td rowspan="1" colspan="1">/2/2/2/1/</td><td rowspan="1" colspan="1">\1\2\2\2\</td></tr><tr><td rowspan="1" colspan="1">Lake Tanganyika</td><td rowspan="1" colspan="1">0/2/1/</td><td rowspan="1" colspan="1">/2/2/2/1/</td><td rowspan="1" colspan="1">\1\2\2\2\</td></tr><tr><td rowspan="1" colspan="1">
              <tp:taxon-name><tp:taxon-name-part taxon-name-part-type="tribe">Gobiocichlini</tp:taxon-name-part></tp:taxon-name>
            </td><td rowspan="1" colspan="1">–/2/1/; –/–/2/</td><td rowspan="1" colspan="1">/1/2/1/1/; /1/2/1/2/</td><td rowspan="1" colspan="1">\1\2\1\2\; \1\2\1\1\</td></tr><tr><td rowspan="1" colspan="1">
              <tp:taxon-name><tp:taxon-name-part taxon-name-part-type="tribe">Coelotilapiini</tp:taxon-name-part></tp:taxon-name>
            </td><td rowspan="1" colspan="1">0/2/1/</td><td rowspan="1" colspan="1">/1/2/2/3/</td><td rowspan="1" colspan="1">\1\2\2\2\</td></tr><tr><td rowspan="1" colspan="1">
              <tp:taxon-name><tp:taxon-name-part taxon-name-part-type="tribe">Heterotilapiini</tp:taxon-name-part></tp:taxon-name>
            </td><td rowspan="1" colspan="1">0/2/1/</td><td rowspan="1" colspan="1">/2/2/2/3/</td><td rowspan="1" colspan="1">\2\2\2\3\</td></tr><tr><td rowspan="1" colspan="1">
              <tp:taxon-name><tp:taxon-name-part taxon-name-part-type="tribe">Coptodonini</tp:taxon-name-part></tp:taxon-name>
            </td><td rowspan="1" colspan="1">0/2/1/</td><td rowspan="1" colspan="1">/1/2/2/2/; /1/2/3/1/</td><td rowspan="1" colspan="1">\1\2\2\1\; \2\2\2\1\; \2\2\2\2\</td></tr><tr><td rowspan="1" colspan="1">
              <tp:taxon-name><tp:taxon-name-part taxon-name-part-type="tribe">Tilapiini</tp:taxon-name-part></tp:taxon-name>
            </td><td rowspan="1" colspan="1">0/2/1/</td><td rowspan="1" colspan="1">/2/2/2/2/; /2/2/2/1/; /1/2/2/1/</td><td rowspan="1" colspan="1">\1\2\2\1\; \1\2\2\2\</td></tr><tr><td rowspan="1" colspan="1">
              <tp:taxon-name><tp:taxon-name-part taxon-name-part-type="tribe">Steatocranini</tp:taxon-name-part></tp:taxon-name>
            </td><td rowspan="1" colspan="1">0/2/1/</td><td rowspan="1" colspan="1">/2/1/2/1/</td><td rowspan="1" colspan="1">\1\1\2\1\</td></tr><tr><td rowspan="1" colspan="1">
              <tp:taxon-name><tp:taxon-name-part taxon-name-part-type="tribe">Pelmatolapiini</tp:taxon-name-part></tp:taxon-name>
            </td><td rowspan="1" colspan="1">0/2/1/</td><td rowspan="1" colspan="1">/2/2/2/3/</td><td rowspan="1" colspan="1">\2\2\2\2\</td></tr><tr><td rowspan="1" colspan="1">
              <tp:taxon-name><tp:taxon-name-part taxon-name-part-type="tribe">Boulengerochromini</tp:taxon-name-part></tp:taxon-name>
            </td><td rowspan="1" colspan="1">0/2/1/</td><td rowspan="1" colspan="1">/2/2/2/2/; /2/2/2/1/</td><td rowspan="1" colspan="1">\1\2\2\2\</td></tr><tr><td rowspan="1" colspan="1">
              <tp:taxon-name><tp:taxon-name-part taxon-name-part-type="tribe">Bathybatini</tp:taxon-name-part></tp:taxon-name>
            </td><td rowspan="1" colspan="1">0/1/2/</td><td rowspan="1" colspan="1">/2/1/2/2/; /1/2/1/1/; /1/2/2/1/</td><td rowspan="1" colspan="1">\2\1\2\2\; \2\2\1\2\; \2\2\2\1\</td></tr><tr><td rowspan="1" colspan="1">
              <tp:taxon-name><tp:taxon-name-part taxon-name-part-type="tribe">Lamprologini</tp:taxon-name-part></tp:taxon-name>
            </td><td rowspan="1" colspan="1">0/2/1/</td><td rowspan="1" colspan="1">/1/1/2/1/; /1/2/1/2/; /1/1/2/2/</td><td rowspan="1" colspan="1">\1\1\2\1\; \1\2\1\1\</td></tr><tr><td rowspan="1" colspan="1">
              <tp:taxon-name><tp:taxon-name-part taxon-name-part-type="tribe">Cyphotilapiini</tp:taxon-name-part></tp:taxon-name>
            </td><td rowspan="1" colspan="1">0/2/1/</td><td rowspan="1" colspan="1">/1/2/2/1/; /2/1/2/1/</td><td rowspan="1" colspan="1">\1\1\2\2\; \1\2\2\1\</td></tr><tr><td rowspan="1" colspan="1">
              <tp:taxon-name><tp:taxon-name-part taxon-name-part-type="tribe">Ectodini</tp:taxon-name-part></tp:taxon-name>
            </td><td rowspan="1" colspan="1">0/2/1/</td><td rowspan="1" colspan="1">/1/1/2/1/; 1/1/1/2/</td><td rowspan="1" colspan="1">\1\1\1\2\; \1\1\2\1\</td></tr><tr><td rowspan="1" colspan="1">
              <tp:taxon-name><tp:taxon-name-part taxon-name-part-type="tribe">Limnochromini</tp:taxon-name-part></tp:taxon-name>
            </td><td rowspan="1" colspan="1">0/2/1/</td><td rowspan="1" colspan="1">/1/1/2/1/; /1/2/1/2/</td><td rowspan="1" colspan="1">\1\2\1\2\; \1\1\2\1\; \1\1\2\2\</td></tr><tr><td rowspan="1" colspan="1">
              <tp:taxon-name><tp:taxon-name-part taxon-name-part-type="tribe">Cyprichromini</tp:taxon-name-part></tp:taxon-name>
            </td><td rowspan="1" colspan="1">0/1/2/; 0/2/1/</td><td rowspan="1" colspan="1">/1/2/1/2/; /1/2/1/1/; /2/1/1/1/</td><td rowspan="1" colspan="1">\1\2\1\2\; \1\1\2\1\; \2\1\2\1\</td></tr><tr><td rowspan="1" colspan="1">
              <tp:taxon-name><tp:taxon-name-part taxon-name-part-type="tribe">Benthochromini</tp:taxon-name-part></tp:taxon-name>
            </td><td rowspan="1" colspan="1">0/2/1/</td><td rowspan="1" colspan="1">/1/1/2/1/</td><td rowspan="1" colspan="1">none &gt; once</td></tr><tr><td rowspan="1" colspan="1">
              <tp:taxon-name><tp:taxon-name-part taxon-name-part-type="tribe">Perissodini</tp:taxon-name-part></tp:taxon-name>
            </td><td rowspan="1" colspan="1">0/2/1/</td><td rowspan="1" colspan="1">/2/1/2/1/</td><td rowspan="1" colspan="1">\2\1\2\2\; \1\1\2\2\; \2\1\2\1\</td></tr><tr><td rowspan="1" colspan="1">
              <tp:taxon-name><tp:taxon-name-part taxon-name-part-type="tribe">Eretmodini</tp:taxon-name-part></tp:taxon-name>
            </td><td rowspan="1" colspan="1">0/2/1/</td><td rowspan="1" colspan="1">/1/2/1/2/</td><td rowspan="1" colspan="1">\1\1\2\1\</td></tr><tr><td rowspan="1" colspan="1">
              <tp:taxon-name><tp:taxon-name-part taxon-name-part-type="tribe">Pseudocrenilabrini</tp:taxon-name-part></tp:taxon-name>
            </td><td rowspan="1" colspan="1"/><td rowspan="1" colspan="1"/><td rowspan="1" colspan="1"/></tr><tr><td rowspan="1" colspan="1">Serranochromines</td><td rowspan="1" colspan="1">0/2/1/</td><td rowspan="1" colspan="1">/2/1/2/2/; /2/1/2/1/; /2/2/2/1/</td><td rowspan="1" colspan="1">\1\2\2\1\; \2\2\1\1\; \1\2\2\2\</td></tr><tr><td rowspan="1" colspan="1">
              <tp:taxon-name><tp:taxon-name-part taxon-name-part-type="subtribe">Pseudocrenilabrina</tp:taxon-name-part></tp:taxon-name>
            </td><td rowspan="1" colspan="1">0/2/1/</td><td rowspan="1" colspan="1">/1/2/2/1/</td><td rowspan="1" colspan="1">\2\1\2\1\; \1\1\2\2\; \1\2\2\1\</td></tr><tr><td rowspan="1" colspan="1">
              <tp:taxon-name><tp:taxon-name-part taxon-name-part-type="subtribe">Tropheina</tp:taxon-name-part></tp:taxon-name>
            </td><td rowspan="1" colspan="1">0/2/1/</td><td rowspan="1" colspan="1">/2/1/2/1/; /1/2/1/2/</td><td rowspan="1" colspan="1">\1\2\1\2\; \1\1\2\1\; \1\1\2\2\</td></tr><tr><td rowspan="1" colspan="1">
              <tp:taxon-name><tp:taxon-name-part taxon-name-part-type="subtribe">Cyrtocarina</tp:taxon-name-part></tp:taxon-name>
            </td><td rowspan="1" colspan="1">0/2/1/; 0/1/2/</td><td rowspan="1" colspan="1">/2/1/2/2/; /1/2/2/1/</td><td rowspan="1" colspan="1">\2\1\2\2\; \1\2\2\2\; \1\2\2\1\</td></tr><tr><td rowspan="1" colspan="1">
              <tp:taxon-name><tp:taxon-name-part taxon-name-part-type="subtribe">Pseudotropheina</tp:taxon-name-part></tp:taxon-name>
            </td><td rowspan="1" colspan="1">0/2/1/</td><td rowspan="1" colspan="1">/1/2/2/1/; /1/2/1/2/</td><td rowspan="1" colspan="1">\1\1\2\2\; \1\2\1\2\; \1\1\2\1\</td></tr><tr><td rowspan="1" colspan="1">
              <tp:taxon-name><tp:taxon-name-part taxon-name-part-type="subtribe">Rhamphochromina</tp:taxon-name-part></tp:taxon-name>
            </td><td rowspan="1" colspan="1">0/1/2; 0/–/3</td><td rowspan="1" colspan="1">/1/2/2/1/</td><td rowspan="1" colspan="1">no clear modal pattern</td></tr><tr><td rowspan="1" colspan="1">
              <italic>incertae sedis</italic>
            </td><td rowspan="1" colspan="1">0/2/1/</td><td rowspan="1" colspan="1">/1/2/1/2/; /1/2/2/1/; /2/1/2/1/</td><td rowspan="1" colspan="1">\1\2\1\2\; \2\1\2\2\; \1\2\2\2\</td></tr></tbody></table></table-wrap><supplementary-material xmlns:xlink="http://www.w3.org/1999/xlink" id="S11458424" orientation="portrait" position="float" xlink:type="simple"><object-id content-type="arpha" xlink:type="simple">8629C422-C9EC-5417-A21E-EA8EBB9C16EE</object-id><object-id content-type="doi" xlink:type="simple">10.3897/BDJ.12.e130707.suppl8</object-id><label>Supplementary material 8</label><caption><p>Table S7.</p></caption><statement content-type="dataType"><label>Data type</label><p>table, morphological, meristic, survey</p></statement><statement content-type="notes"><label>Brief description</label><p>Frequency distribution of <bold>insertion patterns of supraneural(s) and pterygiophores in the first three dorsal insertion spaces</bold> in <tp:taxon-name><tp:taxon-name-part taxon-name-part-type="family">Polycentridae</tp:taxon-name-part></tp:taxon-name> (outgroup) and <tp:taxon-name><tp:taxon-name-part taxon-name-part-type="family">Cichlidae</tp:taxon-name-part></tp:taxon-name>.</p></statement><p>File: oo_1134483.pdf</p><media xlink:href="bdj-12-e130707-s008.pdf" mimetype="Adobe Acrobat Document" mime-subtype="pdf" position="float" orientation="portrait" xlink:type="simple"><uri content-type="original_file" xlink:type="simple">https://binary.pensoft.net/file/1134483</uri></media><attrib specific-use="authors">Michael K. Oliver</attrib></supplementary-material><supplementary-material xmlns:xlink="http://www.w3.org/1999/xlink" id="S11475100" orientation="portrait" position="float" xlink:type="simple"><object-id content-type="arpha" xlink:type="simple">39A9D59A-AA54-5982-BEFE-8161A57B1B83</object-id><object-id content-type="doi" xlink:type="simple">10.3897/BDJ.12.e130707.suppl9</object-id><label>Supplementary material 9</label><caption><p>Table S8.</p></caption><statement content-type="dataType"><label>Data type</label><p>table, morphological, meristic, survey</p></statement><statement content-type="notes"><label>Brief description</label><p>Frequency distribution of <bold>pterygiophore insertion patterns in the last four occupied dorsal insertion spaces</bold> in <tp:taxon-name><tp:taxon-name-part taxon-name-part-type="family">Polycentridae</tp:taxon-name-part></tp:taxon-name> (outgroup) and <tp:taxon-name><tp:taxon-name-part taxon-name-part-type="family">Cichlidae</tp:taxon-name-part></tp:taxon-name>.</p></statement><p>File: oo_1134485.pdf</p><media xlink:href="bdj-12-e130707-s009.pdf" mimetype="Adobe Acrobat Document" mime-subtype="pdf" position="float" orientation="portrait" xlink:type="simple"><uri content-type="original_file" xlink:type="simple">https://binary.pensoft.net/file/1134485</uri></media><attrib specific-use="authors">Michael K. Oliver</attrib></supplementary-material><supplementary-material xmlns:xlink="http://www.w3.org/1999/xlink" id="S11475065" orientation="portrait" position="float" xlink:type="simple"><object-id content-type="arpha" xlink:type="simple">DA68B1A9-7656-5810-87AD-41B6ACB191B7</object-id><object-id content-type="doi" xlink:type="simple">10.3897/BDJ.12.e130707.suppl10</object-id><label>Supplementary material 10</label><caption><p>Table S9.</p></caption><statement content-type="dataType"><label>Data type</label><p>table, morphological, meristic, survey</p></statement><statement content-type="notes"><label>Brief description</label><p>Frequency distribution of <bold>anal pterygiophore insertion patterns in the last four occupied interhaemal spaces</bold> in <tp:taxon-name><tp:taxon-name-part taxon-name-part-type="family">Polycentridae</tp:taxon-name-part></tp:taxon-name> (outgroup) and <tp:taxon-name><tp:taxon-name-part taxon-name-part-type="family">Cichlidae</tp:taxon-name-part></tp:taxon-name>.</p></statement><p>File: oo_1134486.pdf</p><media xlink:href="bdj-12-e130707-s010.pdf" mimetype="Adobe Acrobat Document" mime-subtype="pdf" position="float" orientation="portrait" xlink:type="simple"><uri content-type="original_file" xlink:type="simple">https://binary.pensoft.net/file/1134486</uri></media><attrib specific-use="authors">Michael K. Oliver</attrib></supplementary-material></tp:treatment-sec><ref-list><ref id="B11434479"><element-citation xmlns:xlink="http://www.w3.org/1999/xlink" publication-type="article" xlink:type="simple"><person-group person-group-type="author"><name name-style="western"><surname>Genner</surname><given-names>Martin J</given-names></name><name name-style="western"><surname>Nichols</surname><given-names>Paul</given-names></name><name name-style="western"><surname>Carvalho</surname><given-names>Gary R</given-names></name><name name-style="western"><surname>Robinson</surname><given-names>Rosanna L</given-names></name><name name-style="western"><surname>Shaw</surname><given-names>Paul W</given-names></name><name name-style="western"><surname>Smith</surname><given-names>Alan</given-names></name><name name-style="western"><surname>Turner</surname><given-names>George F</given-names></name></person-group><year>2007</year><article-title>Evolution of a cichlid fish in a Lake Malawi satellite lake</article-title><source>Proceedings of the Royal Society B: Biological Sciences</source><volume>274</volume><issue>1623</issue><fpage>2249</fpage><lpage>2257</lpage><uri xlink:type="simple">http://www.royalsocietypublishing.org/doi/10.1098/rspb.2007.0619</uri><pub-id pub-id-type="doi">10.1098/rspb.2007.0619</pub-id></element-citation></ref><ref id="B11434926"><element-citation xmlns:xlink="http://www.w3.org/1999/xlink" publication-type="other" xlink:type="simple"><person-group person-group-type="author"><name name-style="western"><surname>Turner</surname><given-names>George</given-names></name><name name-style="western"><surname>Ngatunga</surname><given-names>Benjamin P</given-names></name><name name-style="western"><surname>Genner</surname><given-names>Martin J</given-names></name></person-group><year>2019</year><article-title>The natural history of the satellite lakes of Lake Malawi</article-title><publisher-name>EcoEvoRxiv</publisher-name><comment>DOI: 10.32942/osf.io/sehdq</comment><uri xlink:type="simple">https://osf.io/sehdq</uri><pub-id pub-id-type="doi">10.32942/OSF.IO/SEHDQ</pub-id></element-citation></ref><ref id="B11435633"><element-citation xmlns:xlink="http://www.w3.org/1999/xlink" publication-type="chapter" xlink:type="simple"><person-group person-group-type="author"><name name-style="western"><surname>Tawil</surname><given-names>Patrick</given-names></name></person-group><year>2001</year><chapter-title>L'évolution des Cichlidés</chapter-title><person-group person-group-type="editor"><name name-style="western"><surname>Konings</surname><given-names>A</given-names></name></person-group><source>L'an Cichlidé</source><volume>1</volume></element-citation></ref><ref id="B11434756"><element-citation xmlns:xlink="http://www.w3.org/1999/xlink" publication-type="article" xlink:type="simple"><person-group person-group-type="author"><name name-style="western"><surname>Hulsey</surname><given-names>Christopher Darrin</given-names></name><name name-style="western"><surname>Zheng</surname><given-names>Jimmy</given-names></name><name name-style="western"><surname>Faircloth</surname><given-names>Brant C.</given-names></name><name name-style="western"><surname>Meyer</surname><given-names>Axel</given-names></name><name name-style="western"><surname>Alfaro</surname><given-names>Michael E.</given-names></name></person-group><year>2017</year><article-title>Phylogenomic analysis of Lake Malawi cichlid fishes: Further evidence that the three-stage model of diversification does not fit</article-title><source>Molecular Phylogenetics and Evolution</source><volume>114</volume><fpage>40</fpage><lpage>48</lpage><uri xlink:type="simple">https://linkinghub.elsevier.com/retrieve/pii/S105579031630330X</uri><pub-id pub-id-type="doi">10.1016/j.ympev.2017.05.027</pub-id></element-citation></ref><ref id="B11990656"><element-citation xmlns:xlink="http://www.w3.org/1999/xlink" publication-type="article" xlink:type="simple"><person-group person-group-type="author"><name name-style="western"><surname>Blumer</surname><given-names>L. M.</given-names></name><name name-style="western"><surname>Burskaia</surname><given-names>V.</given-names></name><name name-style="western"><surname>Artiushin</surname><given-names>I.</given-names></name><name name-style="western"><surname>Saha</surname><given-names>J.</given-names></name><name name-style="western"><surname>Camacho Garcia</surname><given-names>J.</given-names></name><name name-style="western"><surname>Elkin</surname><given-names>J.</given-names></name><name name-style="western"><surname>Fischer</surname><given-names>B.</given-names></name><name name-style="western"><surname>Zhou</surname><given-names>C.</given-names></name><name name-style="western"><surname>Gresham</surname><given-names>S.</given-names></name><name name-style="western"><surname>Malinsky</surname><given-names>M.</given-names></name><name name-style="western"><surname>Linderoth</surname><given-names>T.</given-names></name><name name-style="western"><surname>Sawasawa</surname><given-names>W.</given-names></name><name name-style="western"><surname>Bista</surname><given-names>I.</given-names></name><name name-style="western"><surname>Hickey</surname><given-names>A.</given-names></name><name name-style="western"><surname>Kucka</surname><given-names>M.</given-names></name><name name-style="western"><surname>Louzada</surname><given-names>S.</given-names></name><name name-style="western"><surname>Zatha</surname><given-names>R.</given-names></name><name name-style="western"><surname>Yang</surname><given-names>F.</given-names></name><name name-style="western"><surname>Rusuwa</surname><given-names>B.</given-names></name><name name-style="western"><surname>Santos</surname><given-names>M. E.</given-names></name><name name-style="western"><surname>Chan F</surname><given-names>Y. F.</given-names></name><name name-style="western"><surname>Joyce</surname><given-names>D. A.</given-names></name><name name-style="western"><surname>Böhne</surname><given-names>A.</given-names></name><name name-style="western"><surname>Miska</surname><given-names>E. A.</given-names></name><name name-style="western"><surname>Ngochera</surname><given-names>M.</given-names></name><name name-style="western"><surname>Turner</surname><given-names>G. F.</given-names></name><name name-style="western"><surname>Durbin</surname><given-names>R.</given-names></name><name name-style="western"><surname>Svardal</surname><given-names>H.</given-names></name></person-group><year>2024</year><article-title>Introgression dynamics of sex-linked chromosomal inversions shape the Malawi cichlid adaptive radiation</article-title><source>bioRxiv</source><pub-id pub-id-type="doi">10.1101/2024.07.28.605452</pub-id></element-citation></ref></ref-list></tp:taxon-treatment>
